# Supplementary material for: A genome-wide integrative study of microRNAs in human liver
Source: BMC Genomics. 2013 Jun 13;14:395. doi: 10.1186/1471-2164-14-395 (PMC3710218; doi:10.1186/1471-2164-14-395)
Supplement: Additional file 2: Table S1 — Top miRNA-mRNA associations in liver. [file 1471-2164-14-395-S2.xls]

Top miRNA-mRNA associations in liver
Gene	miRNA	P-value	Effect
C17orf64	hsa-let-7a	1.70E-12	-9.624626
PTGIS	hsa-let-7a	3.78E-12	-9.4439
KIT	hsa-let-7a	6.18E-11	-8.758613
PLK4	hsa-let-7a	3.34E-11	-8.648237
POF1B	hsa-let-7a	3.52E-12	-9.396643
CMTM2	hsa-let-7a	1.16E-14	-11.35198
SNCA	hsa-let-7a	2.13E-10	-8.301514
EPX	hsa-let-7a	6.01E-10	-7.791786
LOC100132593	hsa-let-7a	2.37E-12	-9.325568
PRSS35	hsa-let-7a	4.81E-11	-8.488002
GPR81	hsa-let-7a	5.16E-11	-8.517915
TMEM61	hsa-let-7a	4.22E-10	-7.939703
SULT2B1	hsa-let-7a	6.22E-13	-9.72694
HBQ1	hsa-let-7a	1.58E-14	-10.94988
LOX	hsa-let-7a	9.85E-12	-9.077452
FGFR2	hsa-let-7a	5.03E-14	-10.49839
SNCA	hsa-let-7a	1.04E-10	-8.309158
LOX	hsa-let-7a	3.16E-10	-8.124688
LRIT1	hsa-let-7a	3.01E-13	-10.17464
OR1D4	hsa-let-7a	2.70E-12	-9.285952
XG	hsa-let-7a	1.77E-11	-8.731724
ATP13A5	hsa-let-7a	1.55E-10	-8.145253
LRRC38	hsa-let-7a	5.34E-16	-12.18202
GPC4	hsa-let-7a	7.06E-10	-7.666126
KRTAP1-5	hsa-let-7a	8.91E-10	-7.676112
PHOSPHO1	hsa-let-7a	4.44E-10	-7.799115
FGF20	hsa-let-7a	3.48E-14	-10.69724
FA2H	hsa-let-7a	1.85E-12	-9.52763
ANXA1	hsa-let-7a	9.79E-11	-8.327126
LOC729983	hsa-let-7a	2.05E-12	-9.495882
FAM83E	hsa-let-7a	1.11E-11	-8.867065
RNF6	hsa-let-7a	1.95E-11	-8.810075
OR2H1	hsa-let-7a	2.55E-13	-9.997934
GALR2	hsa-let-7a	1.21E-10	-8.216267
RBP2	hsa-let-7a	5.30E-14	-10.56359
FOXJ1	hsa-let-7a	6.82E-14	-10.48381
PLAGL1	hsa-let-7a	7.05E-10	-7.704797
LOC645195	hsa-let-7a	1.97E-10	-8.03187
CEACAM6	hsa-let-7a	2.79E-14	-10.68257
EPCAM	hsa-let-7a	3.18E-10	-7.894586
ST3GAL3	hsa-let-7a	3.19E-12	-9.236851
LOC100131232	hsa-let-7a	1.97E-11	-8.807275
COMP	hsa-let-7a	1.05E-12	-9.568408
PHACTR1	hsa-let-7a	1.18E-12	-9.533705
PRAME	hsa-let-7a	6.12E-14	-10.43744
OCC-1	hsa-let-7a	1.88E-12	-9.523554
CCL26	hsa-let-7a	1.18E-14	-10.95275
S100G	hsa-let-7a	6.69E-10	-7.681643
PLXNA4	hsa-let-7a	2.25E-13	-10.03674
RP9P	hsa-let-7a	9.53E-11	-8.24147
OMD	hsa-let-7a	5.51E-10	-7.816974
FXYD3	hsa-let-7a	1.78E-14	-10.82477
LEP	hsa-let-7a	9.89E-13	-9.795635
PAPLN	hsa-let-7a	3.39E-10	-7.916557
FAR1	hsa-let-7a	4.38E-10	-7.802623
CREB3L2	hsa-let-7a	3.19E-10	-7.934638
CITED1	hsa-let-7a	3.04E-11	-8.622911
C1orf88	hsa-let-7a	2.91E-12	-9.26377
GCNT3	hsa-let-7a	8.76E-12	-8.937822
RXFP1	hsa-let-7a	7.67E-10	-7.64242
LRRC36	hsa-let-7a	2.46E-13	-10.15925
CALB2	hsa-let-7a	4.38E-14	-10.54144
LOC100129973	hsa-let-7a	7.57E-12	-8.980558
KLK1	hsa-let-7a	6.96E-10	-7.670102
PCDHB13	hsa-let-7a	7.79E-15	-11.08573
CAPN8	hsa-let-7a	3.03E-14	-10.65697
CCR3	hsa-let-7a	2.61E-15	-11.53662
PVRL4	hsa-let-7a	5.59E-12	-9.128012
LOX	hsa-let-7a	7.83E-10	-7.674535
KLK10	hsa-let-7a	3.00E-10	-7.911528
PITX1	hsa-let-7a	7.86E-11	-8.297269
BIK	hsa-let-7a	8.73E-10	-7.605647
CHD9	hsa-let-7a	2.32E-11	-8.651703
EGLN3	hsa-let-7a	7.54E-11	-8.30911
C20orf195	hsa-let-7a	2.24E-10	-7.995506
RHBDL2	hsa-let-7a	4.26E-11	-8.474638
SPDEF	hsa-let-7a	8.56E-11	-8.318492
C9orf153	hsa-let-7a	2.88E-10	-7.922914
PMAIP1	hsa-let-7a	7.82E-12	-9.14869
LOC100129917	hsa-let-7a	8.01E-10	-7.630265
GNB5	hsa-let-7a	1.65E-10	-8.08262
MSX2P1	hsa-let-7a	1.57E-14	-10.86334
KLC3	hsa-let-7a	1.56E-12	-9.51355
ANO9	hsa-let-7a	2.21E-11	-8.66593
LEP	hsa-let-7a	3.46E-12	-9.272227
OR51B2	hsa-let-7a	8.44E-12	-8.948599
WNT7B	hsa-let-7a	3.90E-13	-9.868563
TKTL1	hsa-let-7a	1.18E-10	-8.179165
MEGF6	hsa-let-7a	3.89E-11	-8.50139
FAM3D	hsa-let-7a	7.61E-13	-9.73308
C15orf43	hsa-let-7a	9.50E-10	-7.58161
KLHL4	hsa-let-7a	4.02E-10	-7.867605
OSR2	hsa-let-7a	6.32E-11	-8.360267
SLCO1C1	hsa-let-7a	2.12E-12	-9.358048
DLC1	hsa-let-7a	9.70E-10	-7.575465
MAGEA10	hsa-let-7a	9.67E-10	-7.576415
MNX1	hsa-let-7a	3.65E-13	-9.959877
MBOAT2	hsa-let-7a	2.04E-10	-8.021655
SLC2A1	hsa-let-7a	3.20E-11	-8.557683
SNCA	hsa-let-7a	8.14E-12	-9.07441
TMPRSS4	hsa-let-7a	5.14E-14	-10.4916
LOC57399	hsa-let-7a	1.77E-14	-10.91291
MKRN1	hsa-let-7a	7.46E-10	-7.650575
MND1	hsa-let-7a	1.19E-10	-8.17691
LEMD1	hsa-let-7a	1.83E-10	-8.096736
PTPRR	hsa-let-7a	6.24E-14	-10.43128
FGF23	hsa-let-7a	4.40E-11	-8.51393
HTR6	hsa-let-7a	1.63E-10	-8.130588
CD70	hsa-let-7a	6.01E-15	-11.16849
COL2A1	hsa-let-7a	1.01E-13	-10.2812
SFTA2	hsa-let-7a	3.29E-14	-10.63064
GPA33	hsa-let-7a	9.14E-13	-9.677033
CLDN4	hsa-let-7a	1.54E-12	-9.58542
GALNT5	hsa-let-7a	9.62E-11	-8.28433
hCG_1818231	hsa-let-7a	2.44E-10	-7.970267
SC65	hsa-let-7a	4.24E-10	-7.89423
CA6	hsa-let-7a	7.04E-13	-9.68964
HS3ST5	hsa-let-7a	1.09E-11	-8.873963
ZNF292	hsa-let-7a	2.03E-10	-8.110383
MUC17	hsa-let-7a	7.95E-16	-11.8243
LEP	hsa-let-7a	4.28E-13	-10.64044
AGR2	hsa-let-7a	2.76E-11	-8.6009
RIMKLA	hsa-let-7a	3.33E-11	-8.54659
RERG	hsa-let-7a	6.71E-10	-7.680675
SP140L	hsa-let-7a	2.22E-13	-10.03963
S100A6	hsa-let-7a	2.98E-11	-8.579293
SNCA	hsa-let-7a	1.67E-10	-8.217067
ZMYND8	hsa-let-7a	2.54E-13	-10.07164
TRPV3	hsa-let-7a	5.34E-12	-9.083907
ZMYND8	hsa-let-7a	4.14E-10	-7.81877
FLJ37543	hsa-let-7a	7.64E-11	-8.305467
BCAS1	hsa-let-7a	3.42E-12	-9.21607
SPATA8	hsa-let-7a	8.90E-10	-7.599933
PDZK1IP1	hsa-let-7a	9.69E-11	-8.236681
TLX3	hsa-let-7a	1.12E-11	-8.86418
POF1B	hsa-let-7a	1.45E-10	-8.120474
N4BP3	hsa-let-7a	8.81E-10	-7.602989
DQX1	hsa-let-7a	3.22E-11	-8.555984
SNCA	hsa-let-7a	2.48E-11	-8.63299
KCNN4	hsa-let-7a	2.22E-11	-8.66485
FOXD1	hsa-let-7a	1.49E-12	-9.463292
ANK1	hsa-let-7a	1.30E-11	-8.821507
C1orf192	hsa-let-7a	2.91E-10	-7.919581
ACOT11	hsa-let-7a	2.30E-10	-7.987372
LIPH	hsa-let-7a	1.30E-15	-11.66221
SPINT2	hsa-let-7a	3.89E-13	-9.869597
LOX	hsa-let-7a	4.32E-10	-7.888347
DUSP21	hsa-let-7a	4.00E-12	-9.16954
ATG9B	hsa-let-7a	6.04E-10	-7.711023
LEP	hsa-let-7a	5.14E-14	-10.65897
SLC25A36	hsa-let-7a	4.00E-11	-8.492835
MED14	hsa-let-7a	2.65E-13	-10.1356
HIST1H3F	hsa-let-7a	6.42E-13	-9.717473
C19orf21	hsa-let-7a	1.05E-14	-10.99221
FAM101A	hsa-let-7a	1.32E-11	-8.870044
ENO2	hsa-let-7a	1.56E-10	-8.142525
TMEM159	hsa-let-7a	5.26E-12	-9.146446
LEP	hsa-let-7a	3.34E-13	-10.14137
GPRC5A	hsa-let-7a	1.46E-15	-11.6249
TMEM159	hsa-let-7a	5.89E-12	-9.112509
MAGEA12	hsa-let-7a	1.81E-10	-8.05673
CSAG1	hsa-let-7a	1.76E-11	-8.733055
CAPN9	hsa-let-7a	1.87E-11	-8.71543
VWA3B	hsa-let-7a	1.06E-10	-8.210042
CYP2S1	hsa-let-7a	5.73E-14	-10.53869
HK2	hsa-let-7a	4.74E-11	-8.44378
PLCH1	hsa-let-7a	1.46E-15	-11.6247
ZNF620	hsa-let-7a	6.12E-12	-9.04372
SEZ6L2	hsa-let-7a	4.79E-10	-7.816865
SCRN1	hsa-let-7a	6.49E-10	-7.690044
TFF1	hsa-let-7a	3.72E-13	-9.882592
LEP	hsa-let-7a	1.91E-13	-10.32127
PRSS22	hsa-let-7a	7.38E-13	-9.675236
PPFIA4	hsa-let-7a	1.67E-11	-8.800857
MACC1	hsa-let-7a	1.78E-12	-9.410838
OVOL1	hsa-let-7a	1.54E-14	-10.95731
TRDN	hsa-let-7a	3.72E-10	-7.889954
KCNH2	hsa-let-7a	2.69E-11	-8.608389
KRT1	hsa-let-7a	1.74E-10	-8.067555
ITGB4	hsa-let-7a	1.79E-13	-10.10557
GALNT3	hsa-let-7a	7.49E-10	-7.649357
REG4	hsa-let-7a	6.49E-11	-8.35259
KLK10	hsa-let-7a	1.89E-11	-8.712065
SLC6A8	hsa-let-7a	4.18E-10	-7.856038
LOX	hsa-let-7a	1.35E-10	-8.281224
HK2	hsa-let-7a	7.77E-14	-10.36344
CAPN8	hsa-let-7a	1.34E-10	-8.142482
AGR3	hsa-let-7a	2.97E-16	-12.15027
KLF5	hsa-let-7a	6.88E-12	-9.009027
NPNT	hsa-let-7a	1.12E-10	-8.194454
SLC2A3	hsa-let-7a	3.08E-10	-7.903782
LEP	hsa-let-7a	6.38E-14	-11.2155
PSORS1C1	hsa-let-7a	9.07E-12	-8.927405
SNCA	hsa-let-7a	1.00E-09	-7.683424
SNCA	hsa-let-7a	2.80E-11	-8.597441
SEZ6L2	hsa-let-7a	9.78E-11	-8.233955
SNCA	hsa-let-7a	4.25E-10	-7.893266
LOC647211	hsa-let-7a	6.31E-15	-11.15318
GPR35	hsa-let-7a	1.08E-12	-9.559173
COL17A1	hsa-let-7a	2.36E-14	-10.82142
CDH3	hsa-let-7a	7.36E-13	-9.676018
TNFSF9	hsa-let-7a	6.64E-11	-8.346123
CLIC5	hsa-let-7a	7.13E-10	-7.663285
C1orf113	hsa-let-7a	3.43E-11	-8.537805
DUSP4	hsa-let-7a	9.76E-11	-8.234666
CLEC2B	hsa-let-7a	6.71E-12	-9.01628
LOX	hsa-let-7a	4.09E-10	-7.904774
NPFFR2	hsa-let-7a	5.87E-10	-7.718833
CCDC108	hsa-let-7a	4.07E-10	-7.823446
SEMA3B	hsa-let-7a	4.14E-13	-9.850464
DBNDD2	hsa-let-7a	2.53E-10	-7.960647
FGFR1	hsa-let-7a	2.60E-10	-7.99453
GAST	hsa-let-7a	1.25E-11	-8.832958
SEMA3B	hsa-let-7a	2.11E-14	-10.76959
SLC6A10P	hsa-let-7a	4.71E-12	-9.12095
CXorf61	hsa-let-7a	2.43E-10	-7.971853
HEPH	hsa-let-7a	3.38E-10	-7.877317
LOX	hsa-let-7a	6.30E-10	-7.820515
CAMKK1	hsa-let-7a	1.87E-10	-8.089915
LOC440335	hsa-let-7a	3.72E-12	-9.191161
LOX	hsa-let-7a	5.94E-10	-7.883107
SPANXA1	hsa-let-7a	3.11E-13	-9.937674
COX6B2	hsa-let-7a	1.28E-13	-10.28688
STYK1	hsa-let-7a	1.13E-11	-8.862232
SNCA	hsa-let-7a	1.62E-11	-8.81022
BCL2A1	hsa-let-7a	1.11E-10	-8.19807
BCAS4	hsa-let-7a	1.84E-10	-8.0518
PRRX2	hsa-let-7a	1.33E-10	-8.145333
SCG2	hsa-let-7a	5.04E-12	-9.15897
ZNF536	hsa-let-7a	7.68E-14	-10.36716
FBLIM1	hsa-let-7a	3.31E-12	-9.22534
C19orf33	hsa-let-7a	2.23E-14	-10.75311
LOC728295	hsa-let-7a	8.11E-12	-9.075364
EPS8L1	hsa-let-7a	2.75E-14	-10.68759
SCIN	hsa-let-7a	5.43E-10	-7.741287
C10orf111	hsa-let-7a	5.28E-10	-7.749196
CRLF1	hsa-let-7a	3.15E-10	-7.89682
TPPP3	hsa-let-7a	4.27E-14	-10.5495
RAB25	hsa-let-7a	1.60E-11	-8.761201
KLF5	hsa-let-7a	2.32E-12	-9.331223
SLC25A36	hsa-let-7a	6.27E-12	-9.036469
AIM1L	hsa-let-7a	1.29E-12	-9.506138
FUT3	hsa-let-7a	8.55E-13	-9.630921
CEACAM7	hsa-let-7a	1.72E-12	-9.420952
HAS3	hsa-let-7a	1.68E-10	-8.077502
UTS2	hsa-let-7a	9.89E-16	-11.75271
BDKRB1	hsa-let-7a	5.56E-10	-7.773492
AQP5	hsa-let-7a	1.02E-12	-9.577914
PITX2	hsa-let-7a	1.77E-11	-8.730805
CDCP1	hsa-let-7a	1.61E-10	-8.134026
COMP	hsa-let-7a	6.73E-10	-7.680064
STX1A	hsa-let-7a	8.03E-10	-7.629585
SLC44A4	hsa-let-7a	6.53E-11	-8.350946
C19orf33	hsa-let-7a	1.96E-16	-12.28866
SLC2A3	hsa-let-7a	2.80E-11	-8.597416
S100A2	hsa-let-7a	1.63E-11	-8.80867
LEP	hsa-let-7a	1.19E-15	-11.90633
SLC44A4	hsa-let-7a	3.42E-13	-9.908103
HOXC9	hsa-let-7a	2.72E-10	-7.93951
MLF1	hsa-let-7a	3.13E-10	-7.940375
SLC6A8	hsa-let-7a	3.02E-11	-8.575259
TNFRSF11A	hsa-let-7a	5.51E-11	-8.498233
LEP	hsa-let-7a	1.71E-15	-11.89899
CEACAM5	hsa-let-7a	2.03E-14	-10.96076
ITGA2	hsa-let-7a	3.10E-10	-7.943242
FER1L4	hsa-let-7a	1.87E-10	-8.046407
C20orf96	hsa-let-7a	2.48E-11	-8.632418
BNC2	hsa-let-7a	9.30E-11	-8.248452
MAGEA2B	hsa-let-7a	2.30E-14	-10.91951
CEACAM6	hsa-let-7a	3.70E-11	-8.61753
C8orf60	hsa-let-7a	8.77E-10	-7.765746
HEPH	hsa-let-7a	3.37E-10	-8.054501
C20orf96	hsa-let-7b	7.80E-12	-8.97196
CCR3	hsa-let-7c	3.77E-11	-8.560073
ZNF292	hsa-let-7c	7.82E-11	-8.393722
ANXA1	hsa-let-7f	3.97E-10	-7.912976
SPANXA1	hsa-let-7f	4.15E-10	-7.817982
TPPP3	hsa-let-7f	1.43E-10	-8.123325
C20orf96	hsa-let-7f	1.07E-10	-8.207842
MEGF6	hsa-miR-101	2.04E-10	-8.065351
LOXL2	hsa-miR-101	1.97E-10	-8.074734
DPYSL2	hsa-miR-101	2.76E-10	-7.976809
INPP4B	hsa-miR-101	3.32E-11	-8.547274
LZTS2	hsa-miR-101	5.36E-10	-7.7452
RNASET2	hsa-miR-101	9.71E-12	-8.907358
C20orf149	hsa-miR-101	3.25E-10	-7.888542
C20orf96	hsa-miR-101	1.74E-11	-8.736104
C17orf64	hsa-miR-122	5.39E-10	-7.866648
PTGIS	hsa-miR-122	3.73E-10	-8.023808
FGFR2	hsa-miR-122	3.80E-10	-7.883417
POF1B	hsa-miR-122	9.99E-11	-8.371373
CMTM2	hsa-miR-122	2.89E-12	-9.530145
ZNF454	hsa-miR-122	1.63E-10	-8.17623
PRSS35	hsa-miR-122	4.60E-12	-9.186626
SULT2B1	hsa-miR-122	9.45E-12	-8.915365
HBQ1	hsa-miR-122	2.18E-12	-9.411585
FGFR2	hsa-miR-122	5.95E-14	-10.44624
LRIT1	hsa-miR-122	1.97E-11	-8.86475
OR1D4	hsa-miR-122	5.05E-12	-9.10014
XG	hsa-miR-122	2.81E-10	-7.929643
LRRC38	hsa-miR-122	2.27E-14	-10.92395
GPC4	hsa-miR-122	4.08E-10	-7.82328
FGF20	hsa-miR-122	3.35E-13	-9.985687
FA2H	hsa-miR-122	3.30E-12	-9.349573
LOC729983	hsa-miR-122	1.76E-11	-8.839908
RASL12	hsa-miR-122	1.00E-11	-8.898391
FAM83E	hsa-miR-122	2.87E-10	-7.923688
C4orf37	hsa-miR-122	8.35E-11	-8.37445
RNF6	hsa-miR-122	3.67E-12	-9.317019
OR2H1	hsa-miR-122	7.06E-11	-8.328237
GALR2	hsa-miR-122	4.71E-10	-7.821318
RBP2	hsa-miR-122	1.12E-13	-10.32882
DIRAS1	hsa-miR-122	4.53E-10	-7.918581
FOXJ1	hsa-miR-122	1.33E-15	-11.7594
PLAGL1	hsa-miR-122	1.23E-10	-8.211467
CEACAM6	hsa-miR-122	7.61E-12	-8.97919
EPCAM	hsa-miR-122	1.21E-13	-10.2255
PRDM1	hsa-miR-122	3.82E-11	-8.55551
ST3GAL3	hsa-miR-122	5.19E-13	-9.781955
LOC100131232	hsa-miR-122	6.10E-11	-8.467802
COMP	hsa-miR-122	1.03E-11	-8.89116
PHACTR1	hsa-miR-122	1.54E-11	-8.77263
SPINT1	hsa-miR-122	5.72E-11	-8.4369
PRAME	hsa-miR-122	4.60E-13	-9.818094
OCC-1	hsa-miR-122	3.33E-14	-10.79998
CCL26	hsa-miR-122	2.15E-12	-9.354123
PLXNA4	hsa-miR-122	1.19E-10	-8.177708
OMD	hsa-miR-122	4.40E-10	-7.883177
FXYD3	hsa-miR-122	3.32E-14	-10.62793
LEP	hsa-miR-122	1.08E-10	-8.348439
PAPLN	hsa-miR-122	2.50E-13	-10.07714
CITED1	hsa-miR-122	1.21E-10	-8.216124
C1orf88	hsa-miR-122	9.33E-10	-7.586739
GCNT3	hsa-miR-122	2.41E-10	-7.973657
LRRC36	hsa-miR-122	1.81E-12	-9.535326
CALB2	hsa-miR-122	1.27E-13	-10.21245
LOC100129973	hsa-miR-122	1.33E-11	-8.815343
PCDHB13	hsa-miR-122	1.04E-13	-10.27252
CAPN8	hsa-miR-122	3.15E-13	-9.933085
MFAP3L	hsa-miR-122	5.28E-11	-8.460449
CCR3	hsa-miR-122	3.36E-11	-8.59408
PVRL4	hsa-miR-122	4.82E-11	-8.487512
KLK10	hsa-miR-122	1.77E-10	-8.062378
BIK	hsa-miR-122	2.89E-10	-7.922095
CHD9	hsa-miR-122	3.19E-10	-7.893698
RHBDL2	hsa-miR-122	4.04E-10	-7.825977
NANOS3	hsa-miR-122	8.07E-11	-8.3357
GNB5	hsa-miR-122	1.90E-10	-8.041925
MSX2P1	hsa-miR-122	1.89E-14	-10.80553
KLC3	hsa-miR-122	1.11E-11	-8.921423
ANO9	hsa-miR-122	1.92E-13	-10.08495
LEP	hsa-miR-122	2.64E-10	-7.9895
WNT7B	hsa-miR-122	2.16E-11	-8.67216
MEGF6	hsa-miR-122	3.90E-12	-9.17662
USH1C	hsa-miR-122	5.73E-11	-8.38861
FAM3D	hsa-miR-122	5.87E-11	-8.42908
TREM1	hsa-miR-122	3.46E-10	-7.870527
KLHL4	hsa-miR-122	8.02E-11	-8.337599
OSR2	hsa-miR-122	9.34E-10	-7.586284
SLCO1C1	hsa-miR-122	9.05E-12	-8.928214
MNX1	hsa-miR-122	2.26E-10	-8.034898
SNCA	hsa-miR-122	8.90E-10	-7.676539
TMPRSS4	hsa-miR-122	5.13E-13	-9.785455
LOC57399	hsa-miR-122	1.62E-13	-10.21237
MND1	hsa-miR-122	3.24E-11	-8.55454
PTPRR	hsa-miR-122	1.21E-12	-9.526502
HTR6	hsa-miR-122	6.85E-11	-8.383966
CD70	hsa-miR-122	2.51E-13	-10.00228
IGBP1	hsa-miR-122	3.64E-14	-10.59892
COL2A1	hsa-miR-122	4.72E-13	-9.810444
SFTA2	hsa-miR-122	7.91E-14	-10.35778
GPA33	hsa-miR-122	3.75E-11	-8.561198
CLDN4	hsa-miR-122	3.35E-12	-9.34511
EFNA5	hsa-miR-122	4.01E-11	-8.492409
GALNT5	hsa-miR-122	5.44E-10	-7.780006
hCG_1818231	hsa-miR-122	2.86E-13	-9.9624
SC65	hsa-miR-122	4.19E-10	-7.897406
CA6	hsa-miR-122	1.13E-10	-8.191287
LOC389904	hsa-miR-122	6.00E-11	-8.37518
MUC17	hsa-miR-122	7.01E-15	-11.1195
LEP	hsa-miR-122	6.39E-11	-8.89123
FAM65B	hsa-miR-122	7.97E-10	-7.631575
PHACTR1	hsa-miR-122	7.05E-13	-9.756775
AGR2	hsa-miR-122	6.38E-10	-7.695106
RIMKLA	hsa-miR-122	1.15E-10	-8.187514
RERG	hsa-miR-122	3.79E-10	-7.843929
SP140L	hsa-miR-122	3.82E-12	-9.183044
ZMYND8	hsa-miR-122	6.78E-11	-8.386928
USH1C	hsa-miR-122	9.64E-10	-7.57736
TRPV3	hsa-miR-122	7.51E-11	-8.310491
KRT19	hsa-miR-122	6.01E-10	-7.712102
FLJ37543	hsa-miR-122	8.20E-12	-8.957075
BCAS1	hsa-miR-122	2.06E-10	-8.019392
PDZK1IP1	hsa-miR-122	1.97E-13	-10.07751
TLX3	hsa-miR-122	1.78E-10	-8.060551
DQX1	hsa-miR-122	4.97E-10	-7.766678
KCNN4	hsa-miR-122	2.92E-13	-9.956845
KRT23	hsa-miR-122	6.60E-12	-9.021393
FOXD1	hsa-miR-122	2.06E-11	-8.686513
ANK1	hsa-miR-122	2.71E-11	-8.606093
C1orf192	hsa-miR-122	7.95E-10	-7.632434
LIPH	hsa-miR-122	8.86E-14	-10.32279
FLJ39632	hsa-miR-122	1.50E-10	-8.110422
SPINT2	hsa-miR-122	4.05E-16	-12.04723
RASA4	hsa-miR-122	6.16E-12	-9.041426
LEP	hsa-miR-122	1.06E-12	-9.700804
C1orf106	hsa-miR-122	2.14E-10	-8.008043
MED14	hsa-miR-122	3.80E-12	-9.306921
HIST1H3F	hsa-miR-122	2.15E-10	-8.00622
C19orf21	hsa-miR-122	9.73E-14	-10.29382
FAM101A	hsa-miR-122	7.28E-10	-7.695465
LAMA3	hsa-miR-122	1.00E-11	-8.897828
ENO2	hsa-miR-122	7.47E-12	-9.041041
TMEM159	hsa-miR-122	7.68E-12	-9.03271
LEP	hsa-miR-122	6.49E-12	-9.206617
GPRC5A	hsa-miR-122	3.10E-13	-9.938156
TMEM159	hsa-miR-122	1.47E-15	-11.72641
MAGEA12	hsa-miR-122	2.07E-10	-8.017537
CSAG1	hsa-miR-122	1.02E-10	-8.222108
CAPN9	hsa-miR-122	1.32E-10	-8.14629
CYP2S1	hsa-miR-122	3.89E-13	-9.939841
PLCH1	hsa-miR-122	7.84E-14	-10.36078
ZNF620	hsa-miR-122	9.80E-11	-8.233252
SEZ6L2	hsa-miR-122	4.77E-13	-9.877147
LEP	hsa-miR-122	1.36E-11	-8.977678
PRSS22	hsa-miR-122	3.32E-15	-11.35929
PPFIA4	hsa-miR-122	8.13E-10	-7.663676
MACC1	hsa-miR-122	5.36E-12	-9.082941
OVOL1	hsa-miR-122	5.56E-14	-10.54817
MYO1A	hsa-miR-122	4.69E-10	-7.783402
KCNH2	hsa-miR-122	3.22E-12	-9.233532
ITGB4	hsa-miR-122	5.93E-17	-12.69333
GALNT3	hsa-miR-122	2.17E-11	-8.671151
REG4	hsa-miR-122	8.96E-10	-7.59829
KLK10	hsa-miR-122	1.73E-10	-8.069956
LOX	hsa-miR-122	1.47E-10	-8.254837
HK2	hsa-miR-122	2.84E-12	-9.2708
CAPN8	hsa-miR-122	6.84E-10	-7.675354
AGR3	hsa-miR-122	7.78E-15	-11.08611
KLF5	hsa-miR-122	3.18E-13	-9.930994
NPNT	hsa-miR-122	7.33E-14	-10.38133
SLC2A3	hsa-miR-122	2.19E-11	-8.66833
LEP	hsa-miR-122	3.76E-11	-8.992903
PSORS1C1	hsa-miR-122	2.01E-14	-10.78497
SEZ6L2	hsa-miR-122	9.86E-13	-9.588024
LOC647211	hsa-miR-122	3.78E-12	-9.186649
TFF3	hsa-miR-122	1.74E-11	-8.736286
GPR35	hsa-miR-122	5.78E-14	-10.45543
RBM35A	hsa-miR-122	4.25E-14	-10.55116
COL17A1	hsa-miR-122	2.13E-13	-10.12706
CDH3	hsa-miR-122	1.16E-12	-9.539673
C1orf113	hsa-miR-122	1.04E-10	-8.215243
NOX4	hsa-miR-122	3.65E-10	-7.854784
SEMA3B	hsa-miR-122	5.90E-14	-10.4488
DBNDD2	hsa-miR-122	1.69E-11	-8.744106
GAST	hsa-miR-122	3.32E-10	-7.882521
SEMA3B	hsa-miR-122	7.36E-17	-12.6202
SLC6A10P	hsa-miR-122	6.91E-13	-9.695093
HEPH	hsa-miR-122	1.71E-10	-8.072817
CAMKK1	hsa-miR-122	1.50E-10	-8.154959
LOC440335	hsa-miR-122	4.12E-14	-10.56061
FGFR2	hsa-miR-122	5.14E-11	-8.420252
SPANXA1	hsa-miR-122	3.10E-10	-7.902191
COX6B2	hsa-miR-122	9.27E-13	-9.672632
UCA1	hsa-miR-122	5.54E-11	-8.398774
STYK1	hsa-miR-122	2.71E-10	-7.940103
BCAS4	hsa-miR-122	5.42E-12	-9.079336
SCG2	hsa-miR-122	3.16E-10	-7.93735
ZNF536	hsa-miR-122	5.61E-11	-8.395133
C19orf33	hsa-miR-122	1.23E-12	-9.521828
LOC728295	hsa-miR-122	4.46E-13	-9.970984
EPS8L1	hsa-miR-122	1.49E-15	-11.61794
SCIN	hsa-miR-122	2.92E-10	-7.91861
ASPHD1	hsa-miR-122	4.88E-12	-9.230223
CRLF1	hsa-miR-122	2.93E-11	-8.583583
TPPP3	hsa-miR-122	3.29E-17	-12.89595
RAB25	hsa-miR-122	7.74E-15	-11.08774
LAMC2	hsa-miR-122	3.32E-12	-9.225075
KLF5	hsa-miR-122	4.76E-10	-7.77914
SLC25A36	hsa-miR-122	1.07E-11	-8.87965
AIM1L	hsa-miR-122	2.40E-11	-8.641942
FUT3	hsa-miR-122	5.21E-15	-11.21468
CEACAM7	hsa-miR-122	4.98E-11	-8.429708
UTS2	hsa-miR-122	5.36E-13	-9.771783
GRAMD1B	hsa-miR-122	8.82E-10	-7.602829
COL16A1	hsa-miR-122	2.85E-10	-7.926135
AQP5	hsa-miR-122	1.62E-11	-8.756307
CDCP1	hsa-miR-122	5.12E-11	-8.469529
PDZK1IP1	hsa-miR-122	3.88E-12	-9.178893
ITGBL1	hsa-miR-122	7.35E-11	-8.316494
STK39	hsa-miR-122	3.98E-11	-8.494788
SLC44A4	hsa-miR-122	1.32E-10	-8.146943
C19orf33	hsa-miR-122	2.50E-14	-10.7165
EDN2	hsa-miR-122	1.19E-10	-8.17712
SLC2A3	hsa-miR-122	5.85E-12	-9.056825
S100A2	hsa-miR-122	4.80E-10	-7.81602
OSBPL3	hsa-miR-122	3.61E-10	-7.858067
RHBDF1	hsa-miR-122	6.58E-12	-9.0791
LEP	hsa-miR-122	4.49E-13	-9.968897
SLC44A4	hsa-miR-122	2.06E-11	-8.686957
SLC6A8	hsa-miR-122	1.56E-11	-8.769012
TNFRSF11A	hsa-miR-122	2.74E-13	-10.12444
LEP	hsa-miR-122	1.56E-13	-10.38701
CEACAM5	hsa-miR-122	6.80E-13	-9.839156
POTEE	hsa-miR-122	8.28E-12	-9.010241
PIP5K1B	hsa-miR-122	4.35E-11	-8.568758
FER1L4	hsa-miR-122	7.56E-11	-8.3084
FERMT1	hsa-miR-122	1.73E-11	-8.845607
BNC2	hsa-miR-122	7.38E-11	-8.315351
MAGEA2B	hsa-miR-122	5.61E-14	-10.63119
CEACAM6	hsa-miR-122	7.01E-10	-7.746571
C8orf60	hsa-miR-122	1.08E-11	-9.113827
HEPH	hsa-miR-122	7.42E-11	-8.515652
C17orf64	hsa-miR-122*	3.47E-11	-8.691402
GPX8	hsa-miR-122*	7.65E-11	-8.56383
POF1B	hsa-miR-122*	2.07E-10	-8.152146
CMTM2	hsa-miR-122*	1.39E-11	-9.034273
ZNF454	hsa-miR-122*	6.20E-10	-7.782436
EPX	hsa-miR-122*	4.62E-10	-7.868993
PRSS35	hsa-miR-122*	3.46E-11	-8.58509
SULT2B1	hsa-miR-122*	5.14E-12	-9.095098
HBQ1	hsa-miR-122*	1.54E-13	-10.22713
LOX	hsa-miR-122*	1.18E-10	-8.321989
FGFR2	hsa-miR-122*	6.58E-14	-10.41516
LOX	hsa-miR-122*	8.57E-10	-7.818906
LRIT1	hsa-miR-122*	4.32E-11	-8.625323
OR1D4	hsa-miR-122*	3.41E-12	-9.216981
LRRC38	hsa-miR-122*	7.49E-14	-10.53792
FGF20	hsa-miR-122*	6.75E-13	-9.769938
FA2H	hsa-miR-122*	1.98E-11	-8.804914
LOC729983	hsa-miR-122*	3.83E-11	-8.606905
FAM83E	hsa-miR-122*	6.77E-10	-7.678263
RNF6	hsa-miR-122*	2.49E-10	-8.050658
OR2H1	hsa-miR-122*	9.51E-12	-8.913366
RBP2	hsa-miR-122*	3.72E-12	-9.250791
DIRAS1	hsa-miR-122*	9.16E-11	-8.397528
FOXJ1	hsa-miR-122*	7.61E-12	-9.035453
CEACAM6	hsa-miR-122*	1.06E-11	-8.882505
EPCAM	hsa-miR-122*	1.67E-10	-8.079194
ST3GAL3	hsa-miR-122*	2.63E-10	-7.948773
LOC100131232	hsa-miR-122*	4.88E-11	-8.534398
COMP	hsa-miR-122*	4.15E-13	-9.849445
LOXL2	hsa-miR-122*	2.36E-10	-8.02259
PHACTR1	hsa-miR-122*	6.88E-11	-8.335544
PRAME	hsa-miR-122*	6.81E-13	-9.69949
OCC-1	hsa-miR-122*	2.83E-12	-9.3969
CCL26	hsa-miR-122*	5.50E-11	-8.400447
PLXNA4	hsa-miR-122*	4.40E-11	-8.465546
RP9P	hsa-miR-122*	7.84E-10	-7.636296
FXYD3	hsa-miR-122*	8.03E-14	-10.3531
LEP	hsa-miR-122*	3.13E-10	-8.029277
PCDHGB3	hsa-miR-122*	1.65E-10	-8.082183
C1orf88	hsa-miR-122*	1.93E-10	-8.038307
GCNT3	hsa-miR-122*	6.97E-11	-8.331898
LRRC36	hsa-miR-122*	7.85E-11	-8.392903
CALB2	hsa-miR-122*	3.65E-13	-9.888661
LOC100129973	hsa-miR-122*	6.08E-12	-9.045442
KLK1	hsa-miR-122*	1.11E-10	-8.197565
PCDHB13	hsa-miR-122*	2.04E-13	-10.0668
CAPN8	hsa-miR-122*	2.02E-12	-9.373513
CCR3	hsa-miR-122*	1.75E-13	-10.18842
PVRL4	hsa-miR-122*	3.05E-10	-7.947564
KLK10	hsa-miR-122*	1.63E-10	-8.086937
PITX1	hsa-miR-122*	4.41E-10	-7.800941
CHD9	hsa-miR-122*	9.48E-10	-7.582152
EGLN3	hsa-miR-122*	7.27E-11	-8.319683
RHBDL2	hsa-miR-122*	8.74E-10	-7.60525
PMAIP1	hsa-miR-122*	4.57E-11	-8.607813
GNB5	hsa-miR-122*	4.31E-11	-8.471326
MSX2P1	hsa-miR-122*	1.00E-13	-10.28523
KLC3	hsa-miR-122*	1.07E-10	-8.252679
ANO9	hsa-miR-122*	1.84E-10	-8.051936
LOXL2	hsa-miR-122*	2.75E-10	-7.93568
LEP	hsa-miR-122*	2.90E-10	-7.962736
WNT7B	hsa-miR-122*	9.87E-12	-8.902525
MEGF6	hsa-miR-122*	8.34E-13	-9.638392
OSR2	hsa-miR-122*	6.82E-10	-7.676002
SLCO1C1	hsa-miR-122*	5.10E-11	-8.422805
MAGEA10	hsa-miR-122*	2.04E-10	-8.02204
MNX1	hsa-miR-122*	4.60E-13	-9.88818
ADAMTSL1	hsa-miR-122*	1.07E-11	-8.991618
MEGF6	hsa-miR-122*	8.75E-10	-7.642282
SNCA	hsa-miR-122*	4.06E-10	-7.906824
TMPRSS4	hsa-miR-122*	2.36E-12	-9.326663
LOC57399	hsa-miR-122*	1.03E-13	-10.35277
PTPRR	hsa-miR-122*	7.66E-12	-8.97741
FGF23	hsa-miR-122*	9.41E-11	-8.290832
HTR6	hsa-miR-122*	3.45E-11	-8.58566
CD70	hsa-miR-122*	1.65E-13	-10.13074
LOXL2	hsa-miR-122*	2.76E-11	-8.704836
IGBP1	hsa-miR-122*	3.74E-10	-7.848319
COL2A1	hsa-miR-122*	2.97E-12	-9.257905
SFTA2	hsa-miR-122*	1.24E-11	-8.83628
GPA33	hsa-miR-122*	2.52E-11	-8.678791
CLDN4	hsa-miR-122*	3.87E-12	-9.300932
GPSM2	hsa-miR-122*	6.70E-10	-7.680957
EFNA5	hsa-miR-122*	2.27E-12	-9.338094
GALNT5	hsa-miR-122*	5.81E-10	-7.760845
hCG_1818231	hsa-miR-122*	4.73E-11	-8.444487
SC65	hsa-miR-122*	1.99E-11	-8.803478
CA6	hsa-miR-122*	3.44E-10	-7.871721
MLLT3	hsa-miR-122*	7.75E-10	-7.639507
LOC389904	hsa-miR-122*	1.98E-10	-8.030422
MUC17	hsa-miR-122*	3.72E-14	-10.59261
LEP	hsa-miR-122*	2.51E-11	-9.20759
PHACTR1	hsa-miR-122*	3.96E-12	-9.231333
KIAA1199	hsa-miR-122*	1.37E-10	-8.137527
TPM4	hsa-miR-122*	1.51E-11	-8.776911
RIMKLA	hsa-miR-122*	1.30E-12	-9.50493
SP140L	hsa-miR-122*	3.84E-11	-8.50523
S100A6	hsa-miR-122*	1.29E-11	-8.822753
ZMYND8	hsa-miR-122*	7.71E-12	-9.031564
TRPV3	hsa-miR-122*	9.79E-12	-8.905055
ZMYND8	hsa-miR-122*	2.75E-10	-7.935926
FLJ37543	hsa-miR-122*	2.94E-10	-7.916985
BCAS1	hsa-miR-122*	1.85E-11	-8.718649
PDZK1IP1	hsa-miR-122*	4.48E-10	-7.795998
TLX3	hsa-miR-122*	5.31E-10	-7.747754
N4BP3	hsa-miR-122*	3.50E-10	-7.866809
DQX1	hsa-miR-122*	6.10E-10	-7.707743
SNCA	hsa-miR-122*	2.19E-10	-8.001743
LOXL2	hsa-miR-122*	6.18E-11	-8.36685
KCNN4	hsa-miR-122*	3.68E-13	-9.886241
FOXD1	hsa-miR-122*	5.58E-11	-8.396235
ANK1	hsa-miR-122*	3.17E-10	-7.895494
ACOT11	hsa-miR-122*	2.16E-11	-8.673008
LIPH	hsa-miR-122*	5.68E-13	-9.754332
SPINT2	hsa-miR-122*	4.03E-13	-9.858878
LOX	hsa-miR-122*	3.62E-10	-7.940815
LEP	hsa-miR-122*	9.49E-12	-9.027466
SLC25A36	hsa-miR-122*	3.63E-11	-8.521656
MED14	hsa-miR-122*	3.23E-11	-8.657628
HIST1H3F	hsa-miR-122*	1.52E-10	-8.107492
C19orf21	hsa-miR-122*	2.10E-12	-9.360921
FAM101A	hsa-miR-122*	1.42E-11	-8.849885
LAMA3	hsa-miR-122*	1.75E-10	-8.06534
TPM4	hsa-miR-122*	5.42E-10	-7.741835
ENO2	hsa-miR-122*	1.08E-11	-8.93212
TMEM159	hsa-miR-122*	3.31E-13	-9.990244
LEP	hsa-miR-122*	1.21E-12	-9.731243
GPX8	hsa-miR-122*	7.98E-11	-8.292766
CCL26	hsa-miR-122*	2.78E-10	-7.974055
GPRC5A	hsa-miR-122*	1.39E-12	-9.485135
TMEM159	hsa-miR-122*	1.28E-12	-9.574936
MAGEA12	hsa-miR-122*	1.91E-11	-8.708214
CSAG1	hsa-miR-122*	1.20E-10	-8.175762
GPX8	hsa-miR-122*	1.27E-10	-8.202462
DHRS9	hsa-miR-122*	5.46E-10	-7.73973
CYP2S1	hsa-miR-122*	7.31E-13	-9.745685
PLCH1	hsa-miR-122*	6.69E-13	-9.704701
LOXL2	hsa-miR-122*	2.43E-10	-8.013892
SEZ6L2	hsa-miR-122*	3.58E-11	-8.574829
SCRN1	hsa-miR-122*	1.00E-10	-8.22671
TFF1	hsa-miR-122*	1.85E-11	-8.717611
LEP	hsa-miR-122*	2.53E-11	-8.78822
FAM122B	hsa-miR-122*	9.02E-10	-7.59637
PRSS22	hsa-miR-122*	1.31E-14	-10.92077
PPFIA4	hsa-miR-122*	9.19E-10	-7.628107
MACC1	hsa-miR-122*	3.27E-11	-8.55154
OVOL1	hsa-miR-122*	1.63E-13	-10.20982
MYO1A	hsa-miR-122*	3.61E-12	-9.199644
KCNH2	hsa-miR-122*	2.80E-11	-8.597563
SLC6A6	hsa-miR-122*	6.60E-10	-7.685394
LOXL2	hsa-miR-122*	2.01E-11	-8.746369
ITGB4	hsa-miR-122*	2.06E-14	-10.77793
REG4	hsa-miR-122*	4.34E-10	-7.805654
SLC6A8	hsa-miR-122*	1.04E-10	-8.262645
LOX	hsa-miR-122*	1.11E-10	-8.338467
HK2	hsa-miR-122*	2.19E-11	-8.669387
CAPN8	hsa-miR-122*	6.42E-11	-8.355978
AGR3	hsa-miR-122*	3.09E-14	-10.65013
KLF5	hsa-miR-122*	8.25E-10	-7.621723
NPNT	hsa-miR-122*	1.59E-11	-8.76193
SLC2A3	hsa-miR-122*	2.39E-13	-10.01838
LEP	hsa-miR-122*	5.82E-12	-9.62076
PSORS1C1	hsa-miR-122*	4.80E-16	-11.99115
SNCA	hsa-miR-122*	5.33E-10	-7.746642
SEZ6L2	hsa-miR-122*	4.52E-14	-10.53183
LOC647211	hsa-miR-122*	6.64E-11	-8.346151
TFF3	hsa-miR-122*	1.62E-10	-8.0876
GPR35	hsa-miR-122*	2.00E-11	-8.69558
DENND4C	hsa-miR-122*	6.15E-10	-7.705464
RBM35A	hsa-miR-122*	2.20E-11	-8.667814
COL17A1	hsa-miR-122*	3.94E-12	-9.233109
CDH3	hsa-miR-122*	1.45E-13	-10.17099
TNFSF9	hsa-miR-122*	7.81E-11	-8.298889
CLIC5	hsa-miR-122*	1.29E-10	-8.153103
C1orf113	hsa-miR-122*	1.18E-11	-8.849722
ITPR3	hsa-miR-122*	1.94E-10	-8.035747
DUSP4	hsa-miR-122*	1.41E-10	-8.128344
VEGFC	hsa-miR-122*	6.57E-10	-7.686788
CLEC2B	hsa-miR-122*	1.64E-10	-8.08511
LOX	hsa-miR-122*	8.77E-10	-7.681016
NPFFR2	hsa-miR-122*	3.42E-10	-7.873747
INPP4B	hsa-miR-122*	4.35E-10	-7.804915
CCDC108	hsa-miR-122*	7.96E-10	-7.632079
SEMA3B	hsa-miR-122*	1.64E-13	-10.13265
DBNDD2	hsa-miR-122*	7.09E-11	-8.326845
LOXL2	hsa-miR-122*	1.53E-10	-8.243356
ATP8B3	hsa-miR-122*	5.15E-10	-7.756461
GAST	hsa-miR-122*	1.94E-11	-8.704433
SEMA3B	hsa-miR-122*	9.49E-14	-10.30157
SLC6A10P	hsa-miR-122*	2.28E-12	-9.33678
LAYN	hsa-miR-122*	7.99E-10	-7.63077
TPM4	hsa-miR-122*	8.63E-10	-7.646184
LOX	hsa-miR-122*	5.10E-10	-7.88356
CAMKK1	hsa-miR-122*	1.48E-10	-8.158185
LOC440335	hsa-miR-122*	2.97E-13	-9.951744
LOX	hsa-miR-122*	4.45E-10	-7.970242
FGFR2	hsa-miR-122*	1.41E-10	-8.12856
SPANXA1	hsa-miR-122*	4.27E-11	-8.473896
COX6B2	hsa-miR-122*	2.04E-12	-9.432514
STYK1	hsa-miR-122*	1.97E-10	-8.031799
LOXL2	hsa-miR-122*	2.18E-10	-8.090637
SNCA	hsa-miR-122*	2.72E-10	-7.980862
BCAS4	hsa-miR-122*	1.73E-10	-8.069183
PRRX2	hsa-miR-122*	2.52E-13	-10.00107
SCG2	hsa-miR-122*	6.59E-12	-9.0784
ZNF536	hsa-miR-122*	6.19E-12	-9.03996
C19orf33	hsa-miR-122*	1.10E-11	-8.869611
LOC728295	hsa-miR-122*	1.28E-11	-8.937967
EPS8L1	hsa-miR-122*	8.00E-14	-10.35437
SCIN	hsa-miR-122*	1.70E-11	-8.742303
ASPHD1	hsa-miR-122*	1.41E-11	-8.908132
C10orf111	hsa-miR-122*	8.29E-10	-7.620414
CRLF1	hsa-miR-122*	5.61E-10	-7.731817
TPPP3	hsa-miR-122*	6.86E-13	-9.697525
RAB25	hsa-miR-122*	3.11E-12	-9.24466
LAMC2	hsa-miR-122*	7.63E-12	-8.97831
SLC25A36	hsa-miR-122*	2.20E-14	-10.75681
AIM1L	hsa-miR-122*	3.37E-10	-7.877835
FUT3	hsa-miR-122*	4.09E-13	-9.854109
CEACAM7	hsa-miR-122*	3.42E-11	-8.538406
UTS2	hsa-miR-122*	1.04E-13	-10.27434
E2F7	hsa-miR-122*	2.02E-11	-8.692329
COL16A1	hsa-miR-122*	3.58E-12	-9.20269
AQP5	hsa-miR-122*	3.22E-11	-8.556017
PITX2	hsa-miR-122*	1.70E-12	-9.42512
SLC44A4	hsa-miR-122*	1.64E-11	-8.752584
C19orf33	hsa-miR-122*	3.75E-14	-10.58992
SLC2A3	hsa-miR-122*	9.93E-12	-8.900891
S100A2	hsa-miR-122*	3.79E-12	-9.244976
OSBPL3	hsa-miR-122*	2.96E-10	-7.91481
LEP	hsa-miR-122*	1.09E-13	-10.41913
SLC44A4	hsa-miR-122*	7.70E-12	-8.975625
HOXC9	hsa-miR-122*	2.10E-10	-8.014166
SLC6A8	hsa-miR-122*	8.00E-11	-8.292153
TNFRSF11A	hsa-miR-122*	2.15E-12	-9.481984
LEP	hsa-miR-122*	8.21E-14	-10.59653
CEACAM5	hsa-miR-122*	7.75E-13	-9.798312
POTEE	hsa-miR-122*	1.52E-11	-8.82978
PIP5K1B	hsa-miR-122*	1.23E-10	-8.258817
ITGA2	hsa-miR-122*	6.46E-10	-7.729921
FER1L4	hsa-miR-122*	7.98E-11	-8.292889
KIT	hsa-miR-122*	3.90E-10	-9.377356
FERMT1	hsa-miR-122*	2.72E-10	-8.025062
MAGEA2B	hsa-miR-122*	1.60E-14	-11.03823
C8orf60	hsa-miR-122*	2.86E-11	-8.810332
C17orf64	hsa-miR-125b	7.91E-10	-7.752697
LOXL2	hsa-miR-125b	4.68E-10	-8.22996
HBQ1	hsa-miR-125b	3.02E-10	-7.950272
LOX	hsa-miR-125b	1.62E-10	-8.226388
LOX	hsa-miR-125b	4.90E-10	-7.98998
LRIT1	hsa-miR-125b	9.62E-10	-7.69483
LRRC38	hsa-miR-125b	5.38E-10	-7.824172
OR2H1	hsa-miR-125b	9.78E-10	-7.573275
LOXL2	hsa-miR-125b	4.13E-11	-8.533098
CCR3	hsa-miR-125b	1.69E-10	-8.118696
EGLN3	hsa-miR-125b	7.82E-10	-7.636903
PMAIP1	hsa-miR-125b	6.57E-10	-7.808048
GNB5	hsa-miR-125b	1.37E-11	-8.806668
LOXL2	hsa-miR-125b	2.67E-11	-8.611434
MNX1	hsa-miR-125b	1.70E-11	-8.795706
ADAMTSL1	hsa-miR-125b	6.36E-10	-7.775146
CD70	hsa-miR-125b	1.58E-10	-8.095356
LOXL2	hsa-miR-125b	7.04E-13	-9.828158
MLLT3	hsa-miR-125b	1.11E-10	-8.196122
MUC17	hsa-miR-125b	8.16E-10	-7.624753
RIMKLA	hsa-miR-125b	5.61E-10	-7.731746
ZMYND8	hsa-miR-125b	1.56E-10	-8.14291
SNCA	hsa-miR-125b	3.63E-10	-7.856732
LOXL2	hsa-miR-125b	1.91E-11	-8.70806
KCNN4	hsa-miR-125b	3.54E-10	-7.863413
LOX	hsa-miR-125b	3.39E-10	-7.959794
GPRC5A	hsa-miR-125b	5.18E-10	-7.754839
CYP2S1	hsa-miR-125b	2.73E-10	-7.979917
LOXL2	hsa-miR-125b	8.71E-12	-8.994956
MYO1A	hsa-miR-125b	5.27E-10	-7.749824
LOXL2	hsa-miR-125b	8.97E-12	-8.986275
ITGB4	hsa-miR-125b	7.39E-10	-7.653225
LOX	hsa-miR-125b	4.96E-10	-7.891302
SLC2A3	hsa-miR-125b	1.86E-11	-8.716153
PSORS1C1	hsa-miR-125b	8.99E-11	-8.258308
CDH3	hsa-miR-125b	8.77E-10	-7.604249
ITPR3	hsa-miR-125b	2.54E-10	-7.958767
LOX	hsa-miR-125b	4.14E-10	-7.901147
LOXL2	hsa-miR-125b	4.76E-10	-7.9038
CTAG1A	hsa-miR-125b	2.05E-11	-8.688607
SLC6A10P	hsa-miR-125b	9.28E-10	-7.588091
LOX	hsa-miR-125b	2.00E-10	-8.163352
LOX	hsa-miR-125b	7.39E-10	-7.817365
LOXL2	hsa-miR-125b	1.52E-11	-8.885093
PRRX2	hsa-miR-125b	4.31E-10	-7.807457
SCG2	hsa-miR-125b	7.75E-10	-7.677384
EPS8L1	hsa-miR-125b	3.30E-10	-7.884098
LAMC2	hsa-miR-125b	4.33E-10	-7.805879
SLC25A36	hsa-miR-125b	4.96E-10	-7.766894
UTS2	hsa-miR-125b	1.89E-10	-8.043361
E2F7	hsa-miR-125b	3.63E-10	-7.856863
PITX2	hsa-miR-125b	2.17E-11	-8.671885
IGF2BP3	hsa-miR-125b	7.04E-10	-7.705129
SLC2A3	hsa-miR-125b	1.53E-10	-8.105362
OSBPL3	hsa-miR-125b	1.21E-10	-8.172903
LEP	hsa-miR-125b	7.45E-10	-7.72859
LEP	hsa-miR-125b	7.03E-10	-7.788079
CEACAM5	hsa-miR-125b	6.26E-10	-7.779428
FER1L4	hsa-miR-125b	9.87E-11	-8.231242
C20orf96	hsa-miR-125b	3.41E-11	-8.539249
LOXL2	hsa-miR-125b	4.45E-10	-8.246528
PLXNA4	hsa-miR-138-1*	4.76E-10	-7.779139
RP9P	hsa-miR-138-1*	9.45E-11	-8.243994
CCR3	hsa-miR-138-1*	2.11E-10	-8.055449
PMAIP1	hsa-miR-138-1*	3.95E-10	-7.959108
MNX1	hsa-miR-138-1*	8.55E-10	-7.648983
LOC57399	hsa-miR-138-1*	4.12E-10	-7.860335
MUC17	hsa-miR-138-1*	3.09E-10	-7.90283
LEP	hsa-miR-138-1*	3.59E-10	-8.254292
DBNDD2	hsa-miR-138-1*	6.13E-10	-7.706716
UTS2	hsa-miR-138-1*	2.10E-10	-8.014058
PITX2	hsa-miR-138-1*	3.92E-10	-7.834726
RBPJ	hsa-miR-140-5p	6.97E-10	-7.88194
FGFR2	hsa-miR-148a	2.48E-10	-8.007245
POF1B	hsa-miR-148a	2.98E-10	-8.043926
FGFR2	hsa-miR-148a	8.98E-12	-8.930302
CRYAB	hsa-miR-148a	6.20E-10	-7.703389
LRRC38	hsa-miR-148a	2.31E-10	-8.07285
ANXA1	hsa-miR-148a	5.71E-10	-7.806579
EPCAM	hsa-miR-148a	2.43E-10	-7.9717
SPINT1	hsa-miR-148a	7.43E-10	-7.689556
IGF2BP2	hsa-miR-148a	9.75E-10	-7.57419
MYO9B	hsa-miR-148a	1.99E-10	-8.028917
MEGF6	hsa-miR-148a	9.31E-10	-7.624283
COL6A2	hsa-miR-148a	7.63E-10	-7.644166
CD70	hsa-miR-148a	5.08E-10	-7.760111
MUC17	hsa-miR-148a	6.95E-10	-7.67062
RERG	hsa-miR-148a	5.01E-10	-7.764272
SP140L	hsa-miR-148a	1.03E-10	-8.21944
KCNN4	hsa-miR-148a	1.82E-10	-8.055343
SPINT2	hsa-miR-148a	1.01E-12	-9.58164
TMEM159	hsa-miR-148a	7.83E-10	-7.674527
GPRC5A	hsa-miR-148a	9.43E-10	-7.583628
TMEM159	hsa-miR-148a	3.98E-11	-8.54381
CYP2S1	hsa-miR-148a	1.98E-11	-8.75074
PLCH1	hsa-miR-148a	3.52E-10	-7.865027
PRSS22	hsa-miR-148a	9.97E-11	-8.228385
ITGB4	hsa-miR-148a	7.65E-13	-9.664484
AGR3	hsa-miR-148a	1.09E-10	-8.203837
NPNT	hsa-miR-148a	2.29E-10	-7.988968
PSORS1C1	hsa-miR-148a	1.07E-11	-8.877874
SEZ6L2	hsa-miR-148a	1.27E-11	-8.827809
LOC647211	hsa-miR-148a	4.80E-10	-7.7765
GPR35	hsa-miR-148a	7.42E-11	-8.314001
C1orf113	hsa-miR-148a	5.99E-10	-7.71327
INPP4B	hsa-miR-148a	7.17E-10	-7.661627
SEMA3B	hsa-miR-148a	8.08E-10	-7.627696
SEMA3B	hsa-miR-148a	6.23E-10	-7.70172
SLC6A10P	hsa-miR-148a	7.91E-10	-7.633847
CLK3	hsa-miR-148a	3.27E-10	-7.886057
HEPH	hsa-miR-148a	3.99E-10	-7.829248
LOC440335	hsa-miR-148a	1.16E-10	-8.185318
FGFR2	hsa-miR-148a	5.25E-10	-7.750999
AP1M2	hsa-miR-148a	1.35E-10	-8.185224
EPS8L1	hsa-miR-148a	5.77E-15	-11.18146
TPPP3	hsa-miR-148a	3.95E-12	-9.172892
RAB25	hsa-miR-148a	2.19E-13	-10.04437
LAMC2	hsa-miR-148a	6.70E-10	-7.681087
FUT3	hsa-miR-148a	4.58E-11	-8.453836
UTS2	hsa-miR-148a	3.34E-10	-7.880758
C19orf33	hsa-miR-148a	9.42E-10	-7.58398
CCDC8	hsa-miR-148a	5.77E-10	-7.762667
SLC2A3	hsa-miR-148a	8.32E-10	-7.619351
RHBDF1	hsa-miR-148a	6.64E-10	-7.721995
SLC6A8	hsa-miR-148a	3.56E-10	-7.862202
TNFRSF11A	hsa-miR-148a	6.56E-11	-8.445987
CEACAM5	hsa-miR-148a	5.99E-10	-7.792408
C20orf96	hsa-miR-148a	8.39E-12	-8.950372
MAPK1IP1L	hsa-miR-185	7.54E-10	-7.647603
ST3GAL6	hsa-miR-185	4.37E-10	-7.92934
AEBP1	hsa-miR-192	3.09E-10	-7.903081
MEGF6	hsa-miR-192	2.99E-10	-7.911783
LGALS3	hsa-miR-192	7.90E-10	-7.671745
MEGF6	hsa-miR-192	7.43E-10	-7.689359
MSRB3	hsa-miR-192	7.80E-10	-7.637627
SPINT2	hsa-miR-192	1.82E-10	-8.054497
TMEM159	hsa-miR-192	5.20E-10	-7.792726
FAM122B	hsa-miR-192	4.59E-10	-7.789388
MXRA8	hsa-miR-192	2.51E-10	-7.962654
INPP4B	hsa-miR-192	3.90E-10	-7.835734
HEPH	hsa-miR-192	4.44E-10	-7.798726
EPS8L1	hsa-miR-192	1.02E-10	-8.220792
TPPP3	hsa-miR-192	2.52E-10	-7.960788
C20orf149	hsa-miR-192	1.25E-10	-8.163863
COL16A1	hsa-miR-192	2.51E-10	-7.962296
RBPJ	hsa-miR-193a-3p	5.58E-10	-7.85674
RP9P	hsa-miR-193a-3p	8.13E-10	-7.626058
ZNF292	hsa-miR-193a-3p	4.08E-10	-7.905158
ZMYND8	hsa-miR-193a-3p	1.22E-10	-8.21403
MYCT1	hsa-miR-193a-3p	4.03E-10	-7.826272
C20orf96	hsa-miR-193a-3p	1.23E-11	-8.838999
TMEM159	hsa-miR-194	4.02E-10	-7.867606
COL16A1	hsa-miR-194	1.21E-10	-8.17244
TPPP3	hsa-miR-196a*	5.72E-10	-7.806349
ASCL2	hsa-miR-21*	1.17E-11	-9.3042
ZNF292	hsa-miR-22*	1.18E-12	-9.739054
ZMYND8	hsa-miR-22*	3.86E-10	-7.921309
SPINT2	hsa-miR-22*	5.68E-10	-7.767406
MGP	hsa-miR-22*	1.16E-12	-9.603181
LOC399491	hsa-miR-22*	4.14E-10	-7.859251
TPM2	hsa-miR-22*	5.63E-10	-7.769877
ZNF462	hsa-miR-22*	1.37E-11	-8.858905
C20orf96	hsa-miR-22*	3.76E-10	-7.886725
ZMYND8	hsa-miR-220a	1.76E-10	-8.251088
SPINT2	hsa-miR-220a	3.98E-10	-8.003783
ITGB4	hsa-miR-220a	9.74E-10	-7.73419
PSORS1C1	hsa-miR-220a	1.25E-10	-8.355855
SEZ6L2	hsa-miR-220a	1.68E-10	-8.265131
DBNDD2	hsa-miR-220a	7.88E-10	-7.797875
EPS8L1	hsa-miR-220a	3.23E-11	-8.772535
TPPP3	hsa-miR-220a	5.12E-10	-7.928172
C20orf96	hsa-miR-220a	3.57E-10	-8.0369
HBQ1	hsa-miR-23b	7.13E-10	-7.701423
FGFR2	hsa-miR-23b	3.04E-10	-7.9078
LRIT1	hsa-miR-23b	2.23E-10	-8.130634
LRRC38	hsa-miR-23b	9.72E-10	-7.650879
RBP2	hsa-miR-23b	1.33E-10	-8.189625
FOXJ1	hsa-miR-23b	1.80E-10	-8.101765
COMP	hsa-miR-23b	4.80E-10	-7.776664
CCL26	hsa-miR-23b	2.36E-10	-7.980222
OMD	hsa-miR-23b	6.55E-11	-8.446498
FXYD3	hsa-miR-23b	1.01E-11	-8.89701
LEP	hsa-miR-23b	6.25E-10	-7.822872
CREB3L2	hsa-miR-23b	3.83E-10	-7.88171
PCDHB13	hsa-miR-23b	1.15E-10	-8.187103
CCR3	hsa-miR-23b	3.02E-10	-7.950013
SPDEF	hsa-miR-23b	1.96E-10	-8.076263
C9orf153	hsa-miR-23b	2.21E-10	-7.998454
MSX2P1	hsa-miR-23b	2.65E-11	-8.613079
OR51B2	hsa-miR-23b	1.74E-10	-8.067218
SLC2A1	hsa-miR-23b	9.85E-10	-7.571035
TMPRSS4	hsa-miR-23b	1.24E-10	-8.16524
LOC57399	hsa-miR-23b	9.78E-12	-8.96031
SFTA2	hsa-miR-23b	1.75E-11	-8.73378
CLDN4	hsa-miR-23b	4.86E-12	-9.231286
SC65	hsa-miR-23b	8.79E-10	-7.680251
MUC17	hsa-miR-23b	4.46E-11	-8.461566
LEP	hsa-miR-23b	4.85E-10	-8.218716
ACOT11	hsa-miR-23b	2.42E-11	-8.639142
LIPH	hsa-miR-23b	1.08E-10	-8.206341
LEP	hsa-miR-23b	1.70E-10	-8.163835
MED14	hsa-miR-23b	7.15E-10	-7.740895
C19orf21	hsa-miR-23b	5.36E-10	-7.74508
BCL2L14	hsa-miR-23b	9.99E-10	-7.567266
GPRC5A	hsa-miR-23b	6.63E-10	-7.68425
MAGEA12	hsa-miR-23b	6.47E-10	-7.691323
OVOL1	hsa-miR-23b	3.26E-10	-7.92842
ITGB4	hsa-miR-23b	2.54E-10	-7.958497
REG4	hsa-miR-23b	3.40E-10	-7.874961
KLK10	hsa-miR-23b	9.72E-11	-8.235668
AGR3	hsa-miR-23b	2.59E-11	-8.620248
LEP	hsa-miR-23b	4.98E-10	-8.14846
KCTD19	hsa-miR-23b	3.48E-11	-8.534027
CDH3	hsa-miR-23b	4.33E-10	-7.805979
C1orf113	hsa-miR-23b	9.65E-10	-7.576973
SEMA3B	hsa-miR-23b	4.47E-10	-7.796742
COX6B2	hsa-miR-23b	1.52E-10	-8.151415
ZNF536	hsa-miR-23b	5.65E-10	-7.730024
EPS8L1	hsa-miR-23b	2.30E-10	-7.986968
UTS2	hsa-miR-23b	7.10E-10	-7.664588
AQP5	hsa-miR-23b	2.42E-10	-7.973046
C19orf33	hsa-miR-23b	3.18E-11	-8.560295
S100A2	hsa-miR-23b	7.17E-11	-8.370687
LEP	hsa-miR-23b	2.56E-10	-8.04309
LEP	hsa-miR-23b	4.22E-10	-7.939805
C17orf64	hsa-miR-24	1.16E-10	-8.327154
PRKAA2	hsa-miR-24	3.16E-10	-8.025926
PLK4	hsa-miR-24	7.80E-10	-7.715173
CMTM2	hsa-miR-24	2.96E-10	-8.094203
ZNF454	hsa-miR-24	9.91E-10	-7.645099
EPX	hsa-miR-24	5.33E-10	-7.826717
LOC100132593	hsa-miR-24	2.53E-11	-8.626254
SULT2B1	hsa-miR-24	1.93E-10	-8.038188
HBQ1	hsa-miR-24	2.58E-11	-8.671663
LOX	hsa-miR-24	4.64E-10	-7.911162
FGFR2	hsa-miR-24	1.34E-10	-8.142864
MFSD4	hsa-miR-24	5.66E-10	-7.809317
LRIT1	hsa-miR-24	4.90E-12	-9.293696
XG	hsa-miR-24	9.05E-11	-8.256468
ATP13A5	hsa-miR-24	1.69E-10	-8.119604
LRRC38	hsa-miR-24	3.58E-11	-8.626934
FGF20	hsa-miR-24	1.10E-10	-8.24457
LOC729983	hsa-miR-24	2.62E-10	-8.035792
RNF6	hsa-miR-24	9.71E-10	-7.651228
RBP2	hsa-miR-24	8.88E-13	-9.685926
FOXJ1	hsa-miR-24	1.25E-11	-8.88674
COMP	hsa-miR-24	3.01E-11	-8.57617
PRAME	hsa-miR-24	4.44E-10	-7.798752
CCL26	hsa-miR-24	6.87E-12	-9.009533
MYO10	hsa-miR-24	7.28E-10	-7.695598
RP9P	hsa-miR-24	5.23E-10	-7.751815
OMD	hsa-miR-24	3.53E-10	-7.9475
FXYD3	hsa-miR-24	3.53E-12	-9.206438
LEP	hsa-miR-24	1.02E-10	-8.364298
CREB3L2	hsa-miR-24	6.35E-10	-7.734932
CALB2	hsa-miR-24	1.95E-10	-8.034455
PCDHB13	hsa-miR-24	1.28E-11	-8.826233
CAPN8	hsa-miR-24	7.47E-10	-7.649998
CCR3	hsa-miR-24	2.99E-11	-8.628228
SPDEF	hsa-miR-24	2.67E-10	-7.986546
C9orf153	hsa-miR-24	3.66E-10	-7.854357
MSX2P1	hsa-miR-24	6.82E-13	-9.69897
ANO9	hsa-miR-24	1.23E-10	-8.167337
OR51B2	hsa-miR-24	4.80E-12	-9.115247
SLCO1C1	hsa-miR-24	1.55E-10	-8.100713
DLC1	hsa-miR-24	2.79E-11	-8.597824
MNX1	hsa-miR-24	2.92E-10	-7.960275
SLC2A1	hsa-miR-24	7.76E-11	-8.30068
TMPRSS4	hsa-miR-24	2.79E-11	-8.59787
LOC57399	hsa-miR-24	3.75E-12	-9.247886
CD70	hsa-miR-24	6.07E-10	-7.709504
COL2A1	hsa-miR-24	1.06E-10	-8.209634
SFTA2	hsa-miR-24	4.23E-12	-9.152648
GPA33	hsa-miR-24	3.83E-10	-7.881354
CLDN4	hsa-miR-24	3.18E-11	-8.662978
SC65	hsa-miR-24	6.90E-10	-7.751304
CA6	hsa-miR-24	3.20E-11	-8.558362
HS3ST5	hsa-miR-24	1.43E-10	-8.124638
MUC17	hsa-miR-24	4.59E-12	-9.128441
LEP	hsa-miR-24	4.09E-10	-8.274292
RIMKLA	hsa-miR-24	3.03E-10	-7.908618
SP140L	hsa-miR-24	3.21E-11	-8.557461
TRPV3	hsa-miR-24	2.36E-10	-7.980086
FOXD1	hsa-miR-24	6.73E-10	-7.679802
LIPH	hsa-miR-24	4.41E-11	-8.46494
LEP	hsa-miR-24	1.15E-10	-8.280498
MED14	hsa-miR-24	1.15E-10	-8.280144
HIST1H3F	hsa-miR-24	5.47E-10	-7.739174
C19orf21	hsa-miR-24	6.21E-11	-8.3652
LAMA3	hsa-miR-24	6.89E-11	-8.335181
GPRC5A	hsa-miR-24	2.43E-11	-8.637983
MAGEA12	hsa-miR-24	5.80E-11	-8.385105
CYP2S1	hsa-miR-24	3.41E-11	-8.589728
PLCH1	hsa-miR-24	2.46E-10	-7.968253
ZNF620	hsa-miR-24	4.31E-10	-7.807051
LEP	hsa-miR-24	7.19E-11	-8.470632
MACC1	hsa-miR-24	1.30E-10	-8.150682
OVOL1	hsa-miR-24	1.49E-11	-8.835097
KCNH2	hsa-miR-24	5.79E-10	-7.723037
ITGB4	hsa-miR-24	1.37E-11	-8.807196
REG4	hsa-miR-24	8.95E-10	-7.598488
KLK10	hsa-miR-24	4.95E-12	-9.106505
HK2	hsa-miR-24	4.98E-10	-7.765782
AGR3	hsa-miR-24	7.47E-12	-8.984535
LEP	hsa-miR-24	1.42E-10	-8.554728
LOC647211	hsa-miR-24	1.31E-10	-8.149659
KCTD19	hsa-miR-24	1.31E-11	-8.819785
COL17A1	hsa-miR-24	6.66E-11	-8.392091
CDH3	hsa-miR-24	2.25E-11	-8.661171
C1orf113	hsa-miR-24	4.51E-10	-7.794502
SEMA3B	hsa-miR-24	7.47E-11	-8.311784
CAMKK1	hsa-miR-24	7.27E-10	-7.695659
COX6B2	hsa-miR-24	1.65E-11	-8.804974
BCAS4	hsa-miR-24	5.32E-10	-7.746827
ZNF536	hsa-miR-24	6.51E-10	-7.689288
C19orf33	hsa-miR-24	1.43E-10	-8.123644
LOC728295	hsa-miR-24	7.84E-10	-7.713646
EPS8L1	hsa-miR-24	6.05E-11	-8.373067
TPPP3	hsa-miR-24	3.69E-10	-7.851937
AIM1L	hsa-miR-24	1.25E-10	-8.16384
UTS2	hsa-miR-24	2.29E-11	-8.655266
AQP5	hsa-miR-24	1.30E-10	-8.152006
C19orf33	hsa-miR-24	4.96E-11	-8.430545
S100A2	hsa-miR-24	3.26E-10	-7.928547
LEP	hsa-miR-24	1.63E-10	-8.175908
LEP	hsa-miR-24	7.19E-11	-8.470584
CEACAM5	hsa-miR-24	6.22E-10	-7.78132
MAGEA2B	hsa-miR-24	4.26E-11	-8.575406
LRRC38	hsa-miR-24-1*	2.73E-10	-8.023782
RP9P	hsa-miR-24-1*	6.67E-10	-7.682616
FXYD3	hsa-miR-24-1*	4.38E-10	-7.802826
LEP	hsa-miR-24-1*	3.77E-10	-7.973432
CALB2	hsa-miR-24-1*	1.26E-10	-8.160919
FBLN2	hsa-miR-24-1*	5.66E-10	-7.80902
MSX2P1	hsa-miR-24-1*	3.29E-11	-8.54991
LOC57399	hsa-miR-24-1*	3.95E-10	-7.872635
CD70	hsa-miR-24-1*	7.76E-10	-7.639247
SFTA2	hsa-miR-24-1*	2.19E-10	-8.001434
LOC389904	hsa-miR-24-1*	2.55E-10	-7.957454
MUC17	hsa-miR-24-1*	3.25E-10	-7.8883
SP140L	hsa-miR-24-1*	5.66E-10	-7.72927
ZMYND8	hsa-miR-24-1*	9.02E-10	-7.633671
DQX1	hsa-miR-24-1*	4.65E-10	-7.785435
LIPH	hsa-miR-24-1*	1.71E-10	-8.073304
DUSP21	hsa-miR-24-1*	9.42E-10	-7.58388
HIST1H3F	hsa-miR-24-1*	1.30E-11	-8.821723
C19orf21	hsa-miR-24-1*	1.91E-10	-8.041667
LEP	hsa-miR-24-1*	6.54E-10	-7.809465
GPRC5A	hsa-miR-24-1*	3.71E-10	-7.850585
MAGEA12	hsa-miR-24-1*	3.83E-10	-7.841487
CYP2S1	hsa-miR-24-1*	1.89E-10	-8.086662
PLCH1	hsa-miR-24-1*	1.25E-10	-8.163764
LEP	hsa-miR-24-1*	3.96E-11	-8.651296
OVOL1	hsa-miR-24-1*	3.48E-10	-7.909267
ITGB4	hsa-miR-24-1*	1.95E-11	-8.702419
AGR3	hsa-miR-24-1*	2.06E-11	-8.686824
LEP	hsa-miR-24-1*	2.53E-10	-8.36713
PSORS1C1	hsa-miR-24-1*	8.53E-10	-7.612308
SEZ6L2	hsa-miR-24-1*	2.39E-12	-9.322636
CDH3	hsa-miR-24-1*	9.22E-10	-7.589933
C1orf113	hsa-miR-24-1*	5.09E-10	-7.759792
NPFFR2	hsa-miR-24-1*	8.40E-10	-7.616428
SEMA3B	hsa-miR-24-1*	4.51E-11	-8.458116
CAMKK1	hsa-miR-24-1*	1.18E-10	-8.225365
LOC440335	hsa-miR-24-1*	6.10E-10	-7.707881
COX6B2	hsa-miR-24-1*	3.80E-10	-7.883975
ZNF536	hsa-miR-24-1*	1.74E-10	-8.068468
C19orf33	hsa-miR-24-1*	9.22E-10	-7.590009
EPS8L1	hsa-miR-24-1*	5.89E-12	-9.054688
TPPP3	hsa-miR-24-1*	1.66E-11	-8.750208
UTS2	hsa-miR-24-1*	3.23E-11	-8.555073
AQP5	hsa-miR-24-1*	4.41E-10	-7.800763
SLC44A4	hsa-miR-24-1*	7.69E-10	-7.64171
C19orf33	hsa-miR-24-1*	6.37E-11	-8.35789
S100A2	hsa-miR-24-1*	4.69E-11	-8.495625
LEP	hsa-miR-24-1*	2.96E-10	-7.999316
LEP	hsa-miR-24-1*	2.10E-10	-8.147475
CEACAM5	hsa-miR-24-1*	1.59E-10	-8.182993
POTEE	hsa-miR-24-1*	3.51E-10	-7.906891
C20orf96	hsa-miR-24-1*	1.05E-11	-8.884898
MAGEA2B	hsa-miR-24-1*	6.57E-10	-7.765449
TF	hsa-miR-25*	2.23E-10	-8.286842
F2	hsa-miR-25*	5.96E-10	-7.881926
F2	hsa-miR-25*	2.11E-11	-8.904502
F2	hsa-miR-25*	2.05E-11	-8.794746
ST3GAL6	hsa-miR-25*	8.29E-10	-7.657841
PON3	hsa-miR-25*	6.46E-10	-7.691475
ST3GAL6	hsa-miR-25*	5.02E-10	-7.887833
ORM2	hsa-miR-25*	1.64E-10	-8.327203
F2	hsa-miR-25*	1.03E-11	-8.946076
ITIH1	hsa-miR-25*	3.02E-11	-8.678192
F2	hsa-miR-25*	1.62E-13	-10.29228
ORM1	hsa-miR-25*	1.96E-10	-8.44971
ST3GAL6	hsa-miR-25*	3.61E-10	-7.986184
F2	hsa-miR-25*	1.27E-13	-10.28724
ST3GAL6	hsa-miR-25*	7.28E-10	-7.735568
F2	hsa-miR-25*	4.51E-13	-10.04529
DDX28	hsa-miR-25*	2.97E-10	-7.955764
F2	hsa-miR-25*	1.24E-12	-9.65322
F2	hsa-miR-25*	2.39E-11	-8.996113
ST3GAL6	hsa-miR-25*	5.44E-10	-7.779951
APOC1	hsa-miR-25*	9.19E-10	-7.667115
AMBP	hsa-miR-25*	4.43E-11	-8.674523
ALDH2	hsa-miR-25*	2.08E-10	-8.058757
FAM176A	hsa-miR-25*	9.40E-10	-7.584585
HBQ1	hsa-miR-26a	3.76E-10	-7.886877
LRRC38	hsa-miR-26a	8.50E-11	-8.36891
LOC729983	hsa-miR-26a	1.57E-10	-8.1871
OR2H1	hsa-miR-26a	6.65E-10	-7.683453
RBP2	hsa-miR-26a	1.64E-10	-8.127729
PLXNA4	hsa-miR-26a	3.65E-10	-7.854722
FXYD3	hsa-miR-26a	3.72E-10	-7.84977
CALB2	hsa-miR-26a	3.63E-10	-7.856438
PCDHB13	hsa-miR-26a	4.68E-10	-7.783494
CAPN8	hsa-miR-26a	5.60E-11	-8.395451
MSX2P1	hsa-miR-26a	5.43E-11	-8.404472
KLC3	hsa-miR-26a	7.16E-10	-7.700112
SLCO1C1	hsa-miR-26a	1.29E-10	-8.15464
MNX1	hsa-miR-26a	2.51E-10	-8.004225
SNCA	hsa-miR-26a	4.24E-10	-7.894051
TMPRSS4	hsa-miR-26a	7.91E-10	-7.633797
LOC57399	hsa-miR-26a	2.12E-10	-8.054015
CD70	hsa-miR-26a	2.43E-11	-8.638639
COL2A1	hsa-miR-26a	1.82E-10	-8.054565
hCG_1818231	hsa-miR-26a	1.93E-11	-8.706045
MUC17	hsa-miR-26a	4.28E-11	-8.47325
SP140L	hsa-miR-26a	1.89E-10	-8.04352
BCAS1	hsa-miR-26a	7.31E-10	-7.656304
SNCA	hsa-miR-26a	2.38E-10	-7.977091
KCNN4	hsa-miR-26a	7.64E-11	-8.305453
ANK1	hsa-miR-26a	1.10E-10	-8.199164
LIPH	hsa-miR-26a	2.20E-10	-8.000878
FLJ39632	hsa-miR-26a	6.62E-10	-7.68443
C19orf21	hsa-miR-26a	6.10E-10	-7.707862
ENO2	hsa-miR-26a	7.34E-10	-7.69324
LEP	hsa-miR-26a	2.00E-10	-8.162987
GPRC5A	hsa-miR-26a	2.94E-10	-7.917463
CYP2S1	hsa-miR-26a	1.65E-10	-8.125735
PLCH1	hsa-miR-26a	1.01E-10	-8.223378
OVOL1	hsa-miR-26a	2.80E-10	-7.972793
HK2	hsa-miR-26a	9.01E-11	-8.25749
AGR3	hsa-miR-26a	1.03E-10	-8.217884
SNCA	hsa-miR-26a	3.89E-10	-7.836647
COL17A1	hsa-miR-26a	3.65E-10	-7.895529
CLEC2B	hsa-miR-26a	6.00E-10	-7.712777
GAST	hsa-miR-26a	7.16E-10	-7.662117
SEMA3B	hsa-miR-26a	9.81E-11	-8.233087
SPANXA1	hsa-miR-26a	3.14E-11	-8.563297
COX6B2	hsa-miR-26a	6.34E-10	-7.735648
SNCA	hsa-miR-26a	2.93E-11	-8.634586
BCAS4	hsa-miR-26a	5.10E-10	-7.759372
SCG2	hsa-miR-26a	1.84E-12	-9.463308
C19orf33	hsa-miR-26a	6.40E-11	-8.356821
TPPP3	hsa-miR-26a	2.09E-10	-8.015611
SLC25A36	hsa-miR-26a	3.66E-10	-7.854199
UTS2	hsa-miR-26a	8.63E-11	-8.270247
C19orf33	hsa-miR-26a	2.05E-10	-8.020351
OSBPL3	hsa-miR-26a	8.29E-10	-7.620241
LEP	hsa-miR-26a	1.99E-11	-8.803053
LEP	hsa-miR-26a	1.48E-11	-8.951857
CEACAM5	hsa-miR-26a	4.50E-11	-8.558972
MAGEA2B	hsa-miR-26a	2.80E-10	-8.016605
C17orf64	hsa-miR-26b	9.16E-10	-7.709241
CMTM2	hsa-miR-26b	1.04E-10	-8.411587
PRSS35	hsa-miR-26b	3.86E-11	-8.55291
CARD18	hsa-miR-26b	9.30E-10	-7.66362
HBQ1	hsa-miR-26b	1.02E-10	-8.265966
FGFR2	hsa-miR-26b	3.86E-10	-7.839294
SNCA	hsa-miR-26b	3.75E-10	-7.930125
LRRC38	hsa-miR-26b	1.81E-11	-8.831582
FGF20	hsa-miR-26b	2.99E-10	-7.95302
FA2H	hsa-miR-26b	9.21E-10	-7.666482
LOC729983	hsa-miR-26b	5.03E-11	-8.52566
OR2H1	hsa-miR-26b	4.60E-10	-7.788402
RBP2	hsa-miR-26b	5.31E-11	-8.458689
FOXJ1	hsa-miR-26b	8.19E-10	-7.661375
CEACAM6	hsa-miR-26b	6.94E-10	-7.67123
PRAME	hsa-miR-26b	2.36E-10	-7.979804
OCC-1	hsa-miR-26b	8.35E-11	-8.374209
CCL26	hsa-miR-26b	4.89E-10	-7.771059
PLXNA4	hsa-miR-26b	4.52E-10	-7.79387
FXYD3	hsa-miR-26b	4.19E-10	-7.815629
CALB2	hsa-miR-26b	8.31E-10	-7.61968
PCDHB13	hsa-miR-26b	1.02E-10	-8.223117
CAPN8	hsa-miR-26b	4.66E-11	-8.448707
GNB5	hsa-miR-26b	9.25E-10	-7.589007
MSX2P1	hsa-miR-26b	3.88E-11	-8.501808
KLC3	hsa-miR-26b	5.14E-10	-7.795908
MEGF6	hsa-miR-26b	4.39E-10	-7.802304
SLCO1C1	hsa-miR-26b	8.42E-10	-7.615771
MNX1	hsa-miR-26b	7.07E-11	-8.37461
SNCA	hsa-miR-26b	5.07E-11	-8.523181
TMPRSS4	hsa-miR-26b	2.74E-10	-7.937103
LOC57399	hsa-miR-26b	2.50E-10	-8.005386
CD70	hsa-miR-26b	1.42E-11	-8.794648
COL2A1	hsa-miR-26b	4.12E-11	-8.484776
hCG_1818231	hsa-miR-26b	2.36E-12	-9.326516
MUC17	hsa-miR-26b	3.77E-11	-8.510363
RIMKLA	hsa-miR-26b	5.11E-10	-7.758363
SP140L	hsa-miR-26b	4.24E-10	-7.811771
ZMYND8	hsa-miR-26b	7.10E-10	-7.702614
BCAS1	hsa-miR-26b	4.94E-10	-7.768511
SNCA	hsa-miR-26b	6.89E-11	-8.335374
KCNN4	hsa-miR-26b	4.50E-11	-8.458733
ANK1	hsa-miR-26b	4.13E-11	-8.483585
LIPH	hsa-miR-26b	6.24E-11	-8.364175
FLJ39632	hsa-miR-26b	9.02E-10	-7.596232
MED14	hsa-miR-26b	4.22E-10	-7.895136
C19orf21	hsa-miR-26b	1.88E-10	-8.045364
FAM101A	hsa-miR-26b	4.24E-10	-7.851852
ENO2	hsa-miR-26b	2.16E-10	-8.047532
LEP	hsa-miR-26b	1.76E-10	-8.200843
GPRC5A	hsa-miR-26b	1.51E-10	-8.108728
CYP2S1	hsa-miR-26b	6.86E-11	-8.383483
PLCH1	hsa-miR-26b	5.59E-11	-8.39577
LEP	hsa-miR-26b	9.72E-10	-7.691767
PRSS22	hsa-miR-26b	2.58E-10	-7.95465
OVOL1	hsa-miR-26b	6.95E-11	-8.37945
LOX	hsa-miR-26b	9.59E-10	-7.695779
HK2	hsa-miR-26b	1.36E-10	-8.139255
AGR3	hsa-miR-26b	3.36E-11	-8.544143
SNCA	hsa-miR-26b	4.79E-10	-7.901626
SNCA	hsa-miR-26b	8.66E-11	-8.269042
SNCA	hsa-miR-26b	4.54E-10	-7.874154
LOC647211	hsa-miR-26b	6.18E-10	-7.70439
GPR35	hsa-miR-26b	1.04E-10	-8.217183
COL17A1	hsa-miR-26b	1.05E-10	-8.257748
SEMA3B	hsa-miR-26b	1.26E-10	-8.161196
SEMA3B	hsa-miR-26b	1.25E-11	-8.834133
SLC6A10P	hsa-miR-26b	6.61E-10	-7.68483
SPANXA1	hsa-miR-26b	2.51E-11	-8.629215
COX6B2	hsa-miR-26b	4.16E-10	-7.85763
SNCA	hsa-miR-26b	1.61E-11	-8.812054
BCAS4	hsa-miR-26b	1.25E-10	-8.16377
SCG2	hsa-miR-26b	4.77E-11	-8.490429
ZNF536	hsa-miR-26b	8.88E-10	-7.600832
C19orf33	hsa-miR-26b	4.80E-11	-8.440298
EPS8L1	hsa-miR-26b	6.48E-11	-8.353131
TPPP3	hsa-miR-26b	1.96E-12	-9.381482
SLC25A36	hsa-miR-26b	5.76E-10	-7.724362
UTS2	hsa-miR-26b	1.89E-10	-8.044464
C19orf33	hsa-miR-26b	9.55E-11	-8.240908
LEP	hsa-miR-26b	1.63E-11	-8.863468
SLC44A4	hsa-miR-26b	9.21E-10	-7.590418
HOXC9	hsa-miR-26b	9.75E-10	-7.574186
TNFRSF11A	hsa-miR-26b	7.52E-10	-7.726056
LEP	hsa-miR-26b	1.05E-11	-9.0572
CEACAM5	hsa-miR-26b	7.33E-11	-8.413241
FER1L4	hsa-miR-26b	5.76E-10	-7.724347
MAGEA2B	hsa-miR-26b	7.04E-11	-8.425365
LOC100132593	hsa-miR-27b	9.97E-10	-7.567735
MSX2P1	hsa-miR-27b	3.99E-10	-7.829325
OR51B2	hsa-miR-27b	5.01E-10	-7.764303
DLC1	hsa-miR-27b	6.61E-10	-7.685094
SFTA2	hsa-miR-27b	5.47E-10	-7.739393
SC65	hsa-miR-27b	9.52E-10	-7.656854
ZMYND8	hsa-miR-27b	2.62E-10	-7.992094
ACOT11	hsa-miR-27b	4.94E-10	-7.768073
LIPH	hsa-miR-27b	5.70E-10	-7.727175
HIST1H3F	hsa-miR-27b	6.74E-10	-7.67966
SEMA3B	hsa-miR-27b	7.67E-10	-7.642527
C19orf33	hsa-miR-27b	2.13E-10	-8.010073
C20orf96	hsa-miR-27b	4.51E-10	-7.794295
LZTS2	hsa-miR-28-5p	3.07E-10	-7.904812
TPPP3	hsa-miR-28-5p	4.28E-10	-7.80903
C20orf96	hsa-miR-28-5p	2.77E-10	-7.934356
F2	hsa-miR-298	9.98E-10	-7.683865
MAPK1IP1L	hsa-miR-298	7.99E-10	-7.66837
ST3GAL6	hsa-miR-298	2.55E-10	-8.13883
KIT	hsa-miR-30a	4.88E-11	-8.835186
HBQ1	hsa-miR-30a	8.37E-10	-7.655014
LOX	hsa-miR-30a	2.92E-11	-8.744413
FGFR2	hsa-miR-30a	9.15E-10	-7.592122
LOX	hsa-miR-30a	5.56E-10	-7.951126
LRRC38	hsa-miR-30a	1.50E-10	-8.200458
CAPN8	hsa-miR-30a	1.44E-10	-8.122685
EGLN3	hsa-miR-30a	9.80E-10	-7.572694
CXCR4	hsa-miR-30a	8.64E-11	-8.415242
MYO9B	hsa-miR-30a	4.67E-10	-7.78463
MEGF6	hsa-miR-30a	5.22E-10	-7.791525
COL6A2	hsa-miR-30a	8.75E-10	-7.605056
CD70	hsa-miR-30a	5.64E-11	-8.393482
CLSTN1	hsa-miR-30a	3.12E-11	-8.56548
LOXL2	hsa-miR-30a	2.99E-10	-7.996712
MUC17	hsa-miR-30a	3.59E-10	-7.859884
ZMYND8	hsa-miR-30a	2.54E-10	-8.000519
KCNN4	hsa-miR-30a	8.30E-10	-7.619977
SPINT2	hsa-miR-30a	3.24E-10	-7.88927
LOX	hsa-miR-30a	4.48E-10	-7.877692
CYP2S1	hsa-miR-30a	4.61E-11	-8.500369
PRSS22	hsa-miR-30a	7.68E-10	-7.642264
ITGB4	hsa-miR-30a	1.94E-10	-8.036435
LOX	hsa-miR-30a	4.01E-10	-7.955003
AGR3	hsa-miR-30a	2.57E-10	-7.95522
LOC647211	hsa-miR-30a	1.10E-10	-8.198899
C1orf113	hsa-miR-30a	2.04E-10	-8.021311
ITPR3	hsa-miR-30a	2.33E-10	-7.98353
LOX	hsa-miR-30a	6.02E-10	-7.7912
INPP4B	hsa-miR-30a	9.69E-10	-7.57584
DBNDD2	hsa-miR-30a	7.60E-10	-7.644981
SLC6A10P	hsa-miR-30a	1.90E-10	-8.042002
CXCR4	hsa-miR-30a	4.46E-10	-7.837092
LOX	hsa-miR-30a	7.89E-10	-7.797731
SNCA	hsa-miR-30a	9.50E-10	-7.618577
C19orf33	hsa-miR-30a	9.82E-10	-7.572026
EPS8L1	hsa-miR-30a	3.28E-11	-8.551005
TPPP3	hsa-miR-30a	2.15E-10	-8.006652
RAB25	hsa-miR-30a	9.46E-10	-7.582718
CXCR4	hsa-miR-30a	1.28E-10	-8.24669
C19orf33	hsa-miR-30a	6.91E-10	-7.672161
CXCR4	hsa-miR-30a	7.17E-11	-8.419645
SLC2A3	hsa-miR-30a	1.58E-10	-8.096426
OSBPL3	hsa-miR-30a	1.42E-10	-8.126381
TNFRSF11A	hsa-miR-30a	4.53E-10	-7.874258
FER1L4	hsa-miR-30a	1.84E-10	-8.051913
C20orf96	hsa-miR-30a	1.45E-10	-8.120973
MAGEA2B	hsa-miR-30a	6.11E-10	-7.786851
C8orf60	hsa-miR-30a	9.17E-10	-7.752528
RHOF	hsa-miR-30b	2.17E-10	-8.295718
C17orf64	hsa-miR-30b	5.87E-11	-8.531974
PTGIS	hsa-miR-30b	8.82E-12	-9.176989
KIT	hsa-miR-30b	9.03E-11	-8.636052
FGFR2	hsa-miR-30b	4.09E-10	-7.862118
POF1B	hsa-miR-30b	1.12E-12	-9.757575
CMTM2	hsa-miR-30b	5.07E-11	-8.632793
FHOD1	hsa-miR-30b	9.67E-10	-7.652259
PRSS35	hsa-miR-30b	4.40E-10	-7.841505
SULT2B1	hsa-miR-30b	1.88E-10	-8.044727
HBQ1	hsa-miR-30b	7.71E-12	-9.031639
LOX	hsa-miR-30b	3.52E-10	-7.993997
FGFR2	hsa-miR-30b	2.00E-11	-8.695643
SNCA	hsa-miR-30b	8.30E-10	-7.697003
LOX	hsa-miR-30b	4.85E-10	-7.993243
LRIT1	hsa-miR-30b	8.20E-11	-8.431038
OR1D4	hsa-miR-30b	8.09E-11	-8.288859
LRRC38	hsa-miR-30b	8.09E-15	-11.26391
FGF20	hsa-miR-30b	9.96E-13	-9.650726
FA2H	hsa-miR-30b	3.89E-11	-8.602084
LOC729983	hsa-miR-30b	5.25E-10	-7.831129
FAM83E	hsa-miR-30b	3.18E-10	-7.894908
OR2H1	hsa-miR-30b	1.08E-11	-8.875758
RBP2	hsa-miR-30b	1.28E-10	-8.201303
FOXJ1	hsa-miR-30b	1.47E-10	-8.159492
LOC645195	hsa-miR-30b	2.77E-10	-7.93427
CEACAM6	hsa-miR-30b	9.28E-12	-8.92084
PHACTR1	hsa-miR-30b	5.32E-11	-8.410321
PRAME	hsa-miR-30b	8.17E-12	-8.95814
OCC-1	hsa-miR-30b	6.02E-11	-8.471932
CCL26	hsa-miR-30b	1.24E-10	-8.166249
PLXNA4	hsa-miR-30b	1.01E-11	-8.894813
FXYD3	hsa-miR-30b	4.24E-11	-8.476504
LEP	hsa-miR-30b	9.63E-10	-7.694461
GCNT3	hsa-miR-30b	7.65E-10	-7.64323
LRRC36	hsa-miR-30b	4.09E-11	-8.58736
CALB2	hsa-miR-30b	1.60E-12	-9.443512
LOC100129973	hsa-miR-30b	1.45E-10	-8.120878
PCDHB13	hsa-miR-30b	8.82E-12	-8.935676
CAPN8	hsa-miR-30b	8.29E-13	-9.640232
CCR3	hsa-miR-30b	4.11E-10	-7.861078
PITX1	hsa-miR-30b	7.85E-10	-7.635965
EGLN3	hsa-miR-30b	1.38E-11	-8.804367
PMAIP1	hsa-miR-30b	3.19E-11	-8.71762
GNB5	hsa-miR-30b	1.00E-10	-8.22697
MSX2P1	hsa-miR-30b	1.16E-10	-8.183864
KLC3	hsa-miR-30b	4.88E-11	-8.483658
LEP	hsa-miR-30b	9.49E-10	-7.618856
WNT7B	hsa-miR-30b	1.69E-10	-8.07634
MEGF6	hsa-miR-30b	1.81E-10	-8.0557
SLCO1C1	hsa-miR-30b	3.71E-11	-8.514759
MNX1	hsa-miR-30b	1.69E-11	-8.79721
ADAMTSL1	hsa-miR-30b	6.62E-10	-7.763146
MEGF6	hsa-miR-30b	5.28E-10	-7.788238
SNCA	hsa-miR-30b	2.72E-10	-8.024968
TMPRSS4	hsa-miR-30b	4.10E-12	-9.162324
LOC57399	hsa-miR-30b	2.45E-10	-8.011445
PTPRR	hsa-miR-30b	4.55E-10	-7.791732
CD70	hsa-miR-30b	1.34E-14	-10.91462
CLSTN1	hsa-miR-30b	4.38E-13	-9.833522
COL2A1	hsa-miR-30b	1.17E-10	-8.180951
GPA33	hsa-miR-30b	1.98E-11	-8.750802
SYTL1	hsa-miR-30b	5.20E-10	-7.753531
MUC17	hsa-miR-30b	5.01E-13	-9.792198
LEP	hsa-miR-30b	2.17E-10	-8.482714
RIMKLA	hsa-miR-30b	3.70E-10	-7.850903
SP140L	hsa-miR-30b	4.32E-10	-7.806676
ZMYND8	hsa-miR-30b	7.00E-11	-8.377471
BCAS1	hsa-miR-30b	1.85E-11	-8.718803
TLX3	hsa-miR-30b	8.47E-11	-8.275646
POF1B	hsa-miR-30b	4.15E-10	-7.818214
DQX1	hsa-miR-30b	6.14E-10	-7.705997
SNCA	hsa-miR-30b	9.27E-11	-8.249291
KCNN4	hsa-miR-30b	5.24E-14	-10.48594
FOXD1	hsa-miR-30b	4.34E-10	-7.805399
ANK1	hsa-miR-30b	1.56E-12	-9.449344
LIPH	hsa-miR-30b	1.31E-11	-8.820123
FLJ39632	hsa-miR-30b	7.06E-11	-8.328232
SPINT2	hsa-miR-30b	4.33E-12	-9.14601
LOX	hsa-miR-30b	7.54E-10	-7.725208
MED14	hsa-miR-30b	3.17E-11	-8.664009
C19orf21	hsa-miR-30b	4.98E-12	-9.104727
FAM101A	hsa-miR-30b	3.24E-12	-9.292594
ENO2	hsa-miR-30b	7.54E-12	-9.03835
TMEM159	hsa-miR-30b	4.48E-11	-8.508892
LEP	hsa-miR-30b	2.39E-11	-8.805777
GPRC5A	hsa-miR-30b	1.68E-11	-8.745682
TMEM159	hsa-miR-30b	6.39E-11	-8.404164
CSAG1	hsa-miR-30b	5.76E-12	-9.061204
ADAM28	hsa-miR-30b	3.73E-10	-7.88919
CYP2S1	hsa-miR-30b	1.59E-13	-10.21808
PLCH1	hsa-miR-30b	4.58E-13	-9.819394
SCRN1	hsa-miR-30b	2.41E-10	-7.974404
DPYSL2	hsa-miR-30b	2.81E-10	-7.971243
TFF1	hsa-miR-30b	6.08E-10	-7.70901
LEP	hsa-miR-30b	2.84E-11	-8.752433
NCF1	hsa-miR-30b	5.00E-11	-8.428541
KIT	hsa-miR-30b	7.72E-10	-7.640828
PRSS22	hsa-miR-30b	2.60E-11	-8.618427
PPFIA4	hsa-miR-30b	9.74E-10	-7.61149
MACC1	hsa-miR-30b	4.40E-10	-7.801252
OVOL1	hsa-miR-30b	8.06E-13	-9.715574
ITGB4	hsa-miR-30b	2.23E-11	-8.66322
LOX	hsa-miR-30b	3.61E-11	-8.679537
HK2	hsa-miR-30b	1.79E-11	-8.728139
CAPN8	hsa-miR-30b	7.46E-10	-7.650487
AGR3	hsa-miR-30b	8.14E-13	-9.645778
NPNT	hsa-miR-30b	9.36E-10	-7.58583
SLC2A3	hsa-miR-30b	9.75E-11	-8.234773
LEP	hsa-miR-30b	7.48E-12	-9.535237
PSORS1C1	hsa-miR-30b	8.28E-12	-8.954416
SNCA	hsa-miR-30b	7.46E-10	-7.770077
SNCA	hsa-miR-30b	2.33E-10	-7.983631
SEZ6L2	hsa-miR-30b	5.02E-10	-7.763789
SNCA	hsa-miR-30b	5.79E-10	-7.802695
LOC647211	hsa-miR-30b	1.80E-12	-9.407838
FAM49A	hsa-miR-30b	4.25E-10	-7.811613
STK39	hsa-miR-30b	3.51E-10	-7.866209
TFF3	hsa-miR-30b	1.71E-10	-8.072764
GPR35	hsa-miR-30b	1.14E-11	-8.859863
COL17A1	hsa-miR-30b	1.92E-11	-8.759518
CDH3	hsa-miR-30b	2.75E-11	-8.601785
CLIC5	hsa-miR-30b	2.51E-10	-7.961912
C1orf113	hsa-miR-30b	3.63E-11	-8.521455
ITPR3	hsa-miR-30b	1.59E-10	-8.094232
DUSP4	hsa-miR-30b	7.46E-10	-7.650497
CLEC2B	hsa-miR-30b	6.42E-10	-7.693408
LOX	hsa-miR-30b	1.83E-10	-8.141183
INPP4B	hsa-miR-30b	6.34E-11	-8.35934
SEMA3B	hsa-miR-30b	1.67E-11	-8.748126
DBNDD2	hsa-miR-30b	5.24E-11	-8.41463
GAST	hsa-miR-30b	6.25E-11	-8.36365
SEMA3B	hsa-miR-30b	1.40E-11	-8.800865
SLC6A10P	hsa-miR-30b	1.35E-12	-9.492719
CXorf61	hsa-miR-30b	5.15E-10	-7.75626
CLK3	hsa-miR-30b	4.77E-10	-7.778357
LOX	hsa-miR-30b	3.23E-10	-8.019007
LOC440335	hsa-miR-30b	8.10E-12	-8.960742
LOX	hsa-miR-30b	7.77E-10	-7.802189
FGFR2	hsa-miR-30b	8.82E-11	-8.263699
SPANXA1	hsa-miR-30b	2.90E-10	-7.92044
COX6B2	hsa-miR-30b	3.23E-11	-8.605364
STYK1	hsa-miR-30b	6.27E-11	-8.362465
SNCA	hsa-miR-30b	1.91E-11	-8.761003
BCL2A1	hsa-miR-30b	3.40E-10	-7.875666
BCAS4	hsa-miR-30b	4.52E-11	-8.457668
CELSR3	hsa-miR-30b	9.93E-11	-8.229602
SCG2	hsa-miR-30b	7.37E-10	-7.691983
ZNF536	hsa-miR-30b	2.81E-10	-7.930125
FBLIM1	hsa-miR-30b	4.65E-10	-7.785539
C19orf33	hsa-miR-30b	1.06E-12	-9.566908
LOC728295	hsa-miR-30b	6.28E-11	-8.459334
EPS8L1	hsa-miR-30b	1.70E-12	-9.423953
SCIN	hsa-miR-30b	1.66E-10	-8.080588
TPPP3	hsa-miR-30b	8.99E-12	-8.930183
RAB25	hsa-miR-30b	7.15E-13	-9.684667
LAMC2	hsa-miR-30b	4.40E-10	-7.801458
C20orf149	hsa-miR-30b	3.77E-10	-7.845913
SLC25A36	hsa-miR-30b	5.65E-12	-9.067057
AIM1L	hsa-miR-30b	6.54E-10	-7.688098
FUT3	hsa-miR-30b	6.80E-13	-9.700082
PMAIP1	hsa-miR-30b	7.62E-10	-7.808179
CEACAM7	hsa-miR-30b	3.83E-11	-8.506024
UTS2	hsa-miR-30b	3.22E-13	-9.926652
PITX2	hsa-miR-30b	6.29E-11	-8.36153
C19orf33	hsa-miR-30b	3.66E-12	-9.195993
SLC2A3	hsa-miR-30b	5.23E-11	-8.415362
OSBPL3	hsa-miR-30b	3.21E-11	-8.557431
LEP	hsa-miR-30b	2.45E-12	-9.442118
SLC44A4	hsa-miR-30b	7.49E-11	-8.310942
HOXC9	hsa-miR-30b	3.85E-10	-7.83939
SLC6A8	hsa-miR-30b	5.59E-12	-9.070347
TNFRSF11A	hsa-miR-30b	1.27E-12	-9.643511
LEP	hsa-miR-30b	9.98E-12	-9.073667
CEACAM5	hsa-miR-30b	4.11E-12	-9.282784
KIT	hsa-miR-30b	3.24E-10	-8.169867
FER1L4	hsa-miR-30b	1.07E-14	-10.9849
KIT	hsa-miR-30b	7.85E-10	-9.07448
C20orf96	hsa-miR-30b	7.24E-11	-8.321114
BNC2	hsa-miR-30b	2.22E-10	-7.997246
MAGEA2B	hsa-miR-30b	5.28E-13	-9.918523
C8orf60	hsa-miR-30b	4.56E-11	-8.665684
C17orf64	hsa-miR-30c	1.54E-10	-8.241318
PTGIS	hsa-miR-30c	8.82E-11	-8.462925
POF1B	hsa-miR-30c	5.72E-10	-7.849346
CMTM2	hsa-miR-30c	8.01E-10	-7.793042
FHOD1	hsa-miR-30c	2.08E-10	-8.104028
SULT2B1	hsa-miR-30c	9.36E-10	-7.585598
HBQ1	hsa-miR-30c	1.43E-11	-8.847974
LOX	hsa-miR-30c	2.79E-11	-8.75781
FGFR2	hsa-miR-30c	4.04E-10	-7.825652
LOX	hsa-miR-30c	9.80E-11	-8.486877
LRIT1	hsa-miR-30c	2.82E-10	-8.059468
LRRC38	hsa-miR-30c	3.90E-13	-10.01366
FGF20	hsa-miR-30c	1.93E-11	-8.757956
OR2H1	hsa-miR-30c	9.42E-11	-8.24484
RBP2	hsa-miR-30c	5.34E-10	-7.785153
FOXJ1	hsa-miR-30c	3.32E-10	-7.922826
CEACAM6	hsa-miR-30c	3.64E-10	-7.85599
COMP	hsa-miR-30c	3.85E-10	-7.839417
PHACTR1	hsa-miR-30c	7.03E-10	-7.667532
PRAME	hsa-miR-30c	4.34E-11	-8.46969
CCL26	hsa-miR-30c	2.58E-11	-8.621189
PLXNA4	hsa-miR-30c	1.80E-11	-8.72629
FXYD3	hsa-miR-30c	1.39E-10	-8.1326
LRRC36	hsa-miR-30c	7.59E-10	-7.723243
CALB2	hsa-miR-30c	1.39E-11	-8.802993
PCDHB13	hsa-miR-30c	6.07E-11	-8.371995
CAPN8	hsa-miR-30c	4.32E-12	-9.146567
CCR3	hsa-miR-30c	5.40E-11	-8.453884
LOX	hsa-miR-30c	7.47E-10	-7.688016
EGLN3	hsa-miR-30c	2.09E-10	-8.014574
PMAIP1	hsa-miR-30c	4.69E-10	-7.908252
GNB5	hsa-miR-30c	6.52E-11	-8.351472
MSX2P1	hsa-miR-30c	1.69E-10	-8.076118
WNT7B	hsa-miR-30c	6.39E-10	-7.694668
SLCO1C1	hsa-miR-30c	7.96E-10	-7.631908
MNX1	hsa-miR-30c	2.53E-11	-8.677274
TMPRSS4	hsa-miR-30c	6.09E-10	-7.708659
LOC57399	hsa-miR-30c	2.62E-10	-7.992164
PTPRR	hsa-miR-30c	8.04E-10	-7.629005
COL6A2	hsa-miR-30c	5.66E-10	-7.729154
CD70	hsa-miR-30c	2.41E-12	-9.320493
CLSTN1	hsa-miR-30c	5.50E-12	-9.075192
LOXL2	hsa-miR-30c	9.66E-11	-8.331024
COL2A1	hsa-miR-30c	3.87E-10	-7.838467
GPA33	hsa-miR-30c	8.41E-10	-7.65377
MUC17	hsa-miR-30c	1.69E-12	-9.426293
SP140L	hsa-miR-30c	8.92E-10	-7.599552
ZMYND8	hsa-miR-30c	9.18E-13	-9.675835
BCAS1	hsa-miR-30c	7.58E-10	-7.64607
PLAT	hsa-miR-30c	9.26E-10	-7.749414
SNCA	hsa-miR-30c	5.39E-10	-7.743504
KCNN4	hsa-miR-30c	6.60E-12	-9.021142
ANK1	hsa-miR-30c	9.68E-11	-8.236848
LIPH	hsa-miR-30c	5.32E-11	-8.410469
SPINT2	hsa-miR-30c	9.54E-11	-8.241143
LOX	hsa-miR-30c	1.20E-10	-8.266114
LEP	hsa-miR-30c	8.57E-10	-7.687732
MED14	hsa-miR-30c	4.02E-10	-7.909975
C19orf21	hsa-miR-30c	1.84E-10	-8.051838
FAM101A	hsa-miR-30c	3.78E-10	-7.885626
ENO2	hsa-miR-30c	3.62E-11	-8.572052
TMEM159	hsa-miR-30c	6.73E-11	-8.38911
LEP	hsa-miR-30c	3.77E-10	-7.973675
GPRC5A	hsa-miR-30c	5.46E-11	-8.402995
TMEM159	hsa-miR-30c	2.78E-11	-8.64965
CSAG1	hsa-miR-30c	6.99E-10	-7.669204
CYP2S1	hsa-miR-30c	1.29E-11	-8.877669
PLCH1	hsa-miR-30c	1.52E-11	-8.775575
LEP	hsa-miR-30c	1.11E-10	-8.339006
PRSS22	hsa-miR-30c	6.30E-11	-8.361123
OVOL1	hsa-miR-30c	5.92E-11	-8.426791
ITGB4	hsa-miR-30c	2.92E-11	-8.584974
LOX	hsa-miR-30c	1.11E-11	-9.041567
HK2	hsa-miR-30c	1.78E-10	-8.060917
CAPN8	hsa-miR-30c	7.03E-10	-7.667339
AGR3	hsa-miR-30c	1.12E-11	-8.864959
SLC2A3	hsa-miR-30c	1.76E-10	-8.063994
LEP	hsa-miR-30c	7.85E-11	-8.749613
PSORS1C1	hsa-miR-30c	4.75E-11	-8.44313
SEZ6L2	hsa-miR-30c	6.55E-10	-7.68776
LOC647211	hsa-miR-30c	3.63E-11	-8.5214
TFF3	hsa-miR-30c	4.74E-10	-7.780088
GPR35	hsa-miR-30c	2.48E-10	-7.96579
COL17A1	hsa-miR-30c	9.19E-11	-8.297567
CDH3	hsa-miR-30c	4.49E-10	-7.795731
C1orf113	hsa-miR-30c	2.00E-10	-8.028352
ITPR3	hsa-miR-30c	1.61E-10	-8.089886
DUSP4	hsa-miR-30c	4.44E-10	-7.79901
LOX	hsa-miR-30c	1.28E-10	-8.2475
INPP4B	hsa-miR-30c	5.28E-10	-7.749479
SEMA3B	hsa-miR-30c	5.26E-10	-7.75025
DBNDD2	hsa-miR-30c	9.55E-11	-8.240804
SEMA3B	hsa-miR-30c	5.05E-11	-8.42548
SLC6A10P	hsa-miR-30c	1.29E-11	-8.823901
LOX	hsa-miR-30c	8.63E-11	-8.415504
LOC440335	hsa-miR-30c	3.19E-10	-7.893325
LOX	hsa-miR-30c	6.49E-11	-8.556981
SPANXA1	hsa-miR-30c	6.62E-10	-7.684615
SNCA	hsa-miR-30c	4.61E-10	-7.827709
SCG2	hsa-miR-30c	4.51E-10	-7.834362
ZNF536	hsa-miR-30c	7.18E-10	-7.661338
C19orf33	hsa-miR-30c	6.44E-11	-8.354775
LOC728295	hsa-miR-30c	7.52E-10	-7.725882
EPS8L1	hsa-miR-30c	5.22E-12	-9.090539
TPPP3	hsa-miR-30c	1.98E-11	-8.698156
RAB25	hsa-miR-30c	9.62E-11	-8.238561
SLC25A36	hsa-miR-30c	5.81E-11	-8.384796
AIM1L	hsa-miR-30c	4.62E-10	-7.787689
FUT3	hsa-miR-30c	3.58E-12	-9.202795
UTS2	hsa-miR-30c	8.42E-12	-8.94919
LOX	hsa-miR-30c	9.34E-10	-7.792774
PITX2	hsa-miR-30c	1.78E-10	-8.060565
C19orf33	hsa-miR-30c	1.07E-11	-8.879938
SLC2A3	hsa-miR-30c	4.32E-11	-8.470528
OSBPL3	hsa-miR-30c	1.38E-11	-8.804624
LEP	hsa-miR-30c	1.61E-11	-8.867357
SLC6A8	hsa-miR-30c	4.47E-11	-8.460626
TNFRSF11A	hsa-miR-30c	6.12E-11	-8.467014
LEP	hsa-miR-30c	2.16E-11	-8.83696
CEACAM5	hsa-miR-30c	6.60E-11	-8.444374
PIP5K1B	hsa-miR-30c	3.59E-10	-7.94291
FER1L4	hsa-miR-30c	2.78E-13	-9.972085
C20orf96	hsa-miR-30c	2.63E-10	-7.949177
MAGEA2B	hsa-miR-30c	4.17E-12	-9.278164
C8orf60	hsa-miR-30c	1.25E-10	-8.35534
HEPH	hsa-miR-30c	9.67E-10	-7.736486
F2	hsa-miR-30c-2*	7.27E-10	-7.822395
ORM2	hsa-miR-30c-2*	7.08E-10	-7.877105
F2	hsa-miR-30c-2*	8.24E-10	-7.659532
ITIH1	hsa-miR-30c-2*	2.25E-10	-8.080365
F2	hsa-miR-30c-2*	8.25E-12	-9.070261
ORM1	hsa-miR-30c-2*	1.82E-10	-8.47471
F2	hsa-miR-30c-2*	6.68E-11	-8.39141
F2	hsa-miR-30c-2*	8.75E-11	-8.411322
F2	hsa-miR-30c-2*	4.61E-11	-8.551674
AMBP	hsa-miR-30c-2*	5.39E-11	-8.61416
C20orf96	hsa-miR-30d	2.18E-10	-8.002493
LRRC38	hsa-miR-30e	3.61E-10	-7.94091
CD70	hsa-miR-30e	3.87E-10	-7.838485
CLSTN1	hsa-miR-30e	2.60E-10	-7.952658
MUC17	hsa-miR-30e	5.74E-10	-7.725247
ZMYND8	hsa-miR-30e	3.41E-11	-8.589258
KCNN4	hsa-miR-30e	5.81E-10	-7.721755
SPINT2	hsa-miR-30e	1.75E-10	-8.066421
TMEM159	hsa-miR-30e	3.33E-10	-7.921962
TMEM159	hsa-miR-30e	6.64E-10	-7.722005
CYP2S1	hsa-miR-30e	1.82E-10	-8.097892
AGR3	hsa-miR-30e	8.69E-10	-7.606884
NPNT	hsa-miR-30e	2.15E-10	-8.007114
INPP4B	hsa-miR-30e	6.41E-10	-7.693984
SEMA3B	hsa-miR-30e	3.17E-11	-8.560884
LZTS2	hsa-miR-30e	2.66E-10	-7.945704
EPS8L1	hsa-miR-30e	1.40E-10	-8.129783
TPPP3	hsa-miR-30e	3.23E-12	-9.233213
C20orf149	hsa-miR-30e	1.21E-10	-8.172071
SLC25A36	hsa-miR-30e	4.81E-10	-7.776138
FUT3	hsa-miR-30e	3.24E-10	-7.889393
C19orf33	hsa-miR-30e	3.58E-10	-7.860725
TNFRSF11A	hsa-miR-30e	3.92E-10	-7.916828
FER1L4	hsa-miR-30e	5.77E-11	-8.386577
C20orf96	hsa-miR-30e	9.40E-11	-8.245373
ZMYND8	hsa-miR-30e*	3.09E-10	-7.944045
LZTS2	hsa-miR-30e*	5.34E-10	-7.746124
TPPP3	hsa-miR-30e*	3.68E-10	-7.852659
C20orf96	hsa-miR-30e*	2.77E-12	-9.279097
LZTS2	hsa-miR-32	9.13E-10	-7.592766
LEP	hsa-miR-34b	9.69E-10	-7.612809
LEP	hsa-miR-34b	5.46E-10	-7.819812
HIST1H3F	hsa-miR-34b	1.36E-10	-8.138425
TMPRSS11F	hsa-miR-34b	4.87E-10	-7.811696
LRRC38	hsa-miR-363*	1.50E-10	-8.24955
MUC17	hsa-miR-363*	5.56E-10	-7.773221
LEP	hsa-miR-363*	7.76E-10	-8.064572
LRRC38	hsa-miR-365	1.73E-10	-8.158167
CCR3	hsa-miR-365	7.08E-11	-8.374203
LOXL2	hsa-miR-365	2.20E-10	-8.087407
RERG	hsa-miR-365	6.32E-10	-7.697814
ZMYND8	hsa-miR-365	4.90E-10	-7.809885
SPINT2	hsa-miR-365	2.77E-10	-7.934555
CYP2S1	hsa-miR-365	7.68E-10	-7.679928
ITGB4	hsa-miR-365	1.59E-10	-8.093758
SLC2A3	hsa-miR-365	5.50E-10	-7.737637
PSORS1C1	hsa-miR-365	9.48E-11	-8.243011
SEZ6L2	hsa-miR-365	1.30E-10	-8.152625
DBNDD2	hsa-miR-365	9.60E-10	-7.578505
EPS8L1	hsa-miR-365	1.70E-11	-8.742636
UTS2	hsa-miR-365	2.82E-10	-7.928929
PITX2	hsa-miR-365	7.99E-10	-7.630866
C20orf96	hsa-miR-365	4.46E-10	-7.797433
SPANXA1	hsa-miR-374a	2.81E-10	-7.929977
TPPP3	hsa-miR-374a	2.35E-10	-7.981425
F2	hsa-miR-381	5.71E-10	-7.943179
F2	hsa-miR-381	3.49E-10	-8.043535
AGT	hsa-miR-423-5p	1.91E-10	-8.226466
LOC100129387	hsa-miR-423-5p	2.30E-10	-8.029546
SPANXA1	hsa-miR-455-3p	5.01E-11	-8.475777
TPPP3	hsa-miR-455-3p	3.21E-10	-7.932633
C20orf96	hsa-miR-455-3p	4.77E-10	-7.81759
SPANXA1	hsa-miR-455-5p	1.54E-10	-8.147502
TPPP3	hsa-miR-455-5p	1.79E-10	-8.102914
MAPK1IP1L	hsa-miR-485-3p	6.39E-11	-8.747559
C17orf64	hsa-miR-487b	3.15E-10	-8.02698
PTGIS	hsa-miR-487b	3.03E-10	-8.086685
POF1B	hsa-miR-487b	1.11E-10	-8.338688
RBPJ	hsa-miR-487b	3.30E-10	-8.01259
LOC100132593	hsa-miR-487b	1.18E-10	-8.179165
SULT2B1	hsa-miR-487b	6.73E-10	-7.679888
HBQ1	hsa-miR-487b	1.99E-10	-8.071749
LOX	hsa-miR-487b	9.03E-11	-8.401829
FGFR2	hsa-miR-487b	1.43E-10	-8.124822
LRIT1	hsa-miR-487b	8.00E-10	-7.749352
LRRC38	hsa-miR-487b	2.66E-13	-10.13449
GPC4	hsa-miR-487b	2.81E-10	-7.929547
FGF20	hsa-miR-487b	5.36E-11	-8.456099
OR2H1	hsa-miR-487b	1.69E-10	-8.076107
RBP2	hsa-miR-487b	1.90E-10	-8.085805
FOXJ1	hsa-miR-487b	2.01E-10	-8.068597
LOC645195	hsa-miR-487b	3.79E-10	-7.844532
CEACAM6	hsa-miR-487b	5.36E-10	-7.744962
COMP	hsa-miR-487b	2.25E-10	-7.994201
PHACTR1	hsa-miR-487b	8.39E-10	-7.617025
PRAME	hsa-miR-487b	5.52E-11	-8.399635
CCL26	hsa-miR-487b	8.80E-12	-8.936413
PLXNA4	hsa-miR-487b	6.40E-11	-8.356662
RP9P	hsa-miR-487b	1.60E-10	-8.091591
FXYD3	hsa-miR-487b	9.30E-11	-8.248564
LEP	hsa-miR-487b	7.30E-12	-9.170307
LRRC36	hsa-miR-487b	2.18E-10	-8.089516
CALB2	hsa-miR-487b	7.45E-11	-8.312662
PCDHB13	hsa-miR-487b	5.78E-11	-8.385992
CAPN8	hsa-miR-487b	3.80E-10	-7.843614
CCR3	hsa-miR-487b	3.92E-11	-8.547947
C9orf153	hsa-miR-487b	8.95E-10	-7.59855
MSX2P1	hsa-miR-487b	1.43E-10	-8.124155
LEP	hsa-miR-487b	2.25E-10	-8.035999
MEGF6	hsa-miR-487b	6.91E-10	-7.672323
CXCR4	hsa-miR-487b	3.85E-10	-7.966786
SLCO1C1	hsa-miR-487b	6.44E-10	-7.692362
MBOAT2	hsa-miR-487b	3.66E-10	-7.854172
TMPRSS4	hsa-miR-487b	7.72E-10	-7.640803
LOC57399	hsa-miR-487b	8.99E-11	-8.3041
CD70	hsa-miR-487b	6.68E-11	-8.344335
COL2A1	hsa-miR-487b	5.92E-10	-7.71637
SFTA2	hsa-miR-487b	2.43E-10	-7.97186
GPA33	hsa-miR-487b	1.94E-10	-8.078964
CLDN4	hsa-miR-487b	1.73E-10	-8.159033
ZNF292	hsa-miR-487b	6.71E-11	-8.43954
MUC17	hsa-miR-487b	1.10E-11	-8.871153
RERG	hsa-miR-487b	7.19E-10	-7.661156
SP140L	hsa-miR-487b	4.07E-10	-7.82352
NCRNA00085	hsa-miR-487b	4.02E-10	-7.827227
S100A6	hsa-miR-487b	4.89E-10	-7.771482
ZMYND8	hsa-miR-487b	3.16E-12	-9.299971
FLJ23867	hsa-miR-487b	2.59E-10	-7.953799
TRPV3	hsa-miR-487b	8.25E-10	-7.621774
TLX3	hsa-miR-487b	8.08E-10	-7.627713
LIPH	hsa-miR-487b	9.43E-12	-8.915982
SPINT2	hsa-miR-487b	1.73E-11	-8.738456
DUSP21	hsa-miR-487b	2.32E-11	-8.652119
LEP	hsa-miR-487b	9.13E-11	-8.34784
SLC25A36	hsa-miR-487b	4.45E-10	-7.798274
MED14	hsa-miR-487b	3.51E-10	-7.949343
HIST1H3F	hsa-miR-487b	7.54E-12	-8.981863
C19orf21	hsa-miR-487b	1.25E-10	-8.163269
TMEM159	hsa-miR-487b	1.33E-12	-9.561951
LEP	hsa-miR-487b	5.17E-11	-8.570361
GPRC5A	hsa-miR-487b	1.68E-11	-8.747249
CXCR4	hsa-miR-487b	9.54E-10	-7.580299
TMEM159	hsa-miR-487b	6.07E-10	-7.748257
MAGEA12	hsa-miR-487b	3.35E-10	-7.87926
CYP2S1	hsa-miR-487b	3.58E-10	-7.901234
PLCH1	hsa-miR-487b	1.08E-11	-8.877061
SCRN1	hsa-miR-487b	7.01E-10	-7.66812
LEP	hsa-miR-487b	1.23E-10	-8.307716
PPFIA4	hsa-miR-487b	9.78E-10	-7.610182
OVOL1	hsa-miR-487b	1.49E-10	-8.155453
KCNH2	hsa-miR-487b	5.87E-10	-7.718869
ITGB4	hsa-miR-487b	1.45E-10	-8.120728
LOC399491	hsa-miR-487b	7.90E-12	-8.968177
HK2	hsa-miR-487b	2.78E-10	-7.933232
AGR3	hsa-miR-487b	3.61E-12	-9.199556
PAX1	hsa-miR-487b	4.67E-10	-7.823667
LEP	hsa-miR-487b	6.27E-12	-9.595545
SEZ6L2	hsa-miR-487b	1.17E-10	-8.181752
LOC647211	hsa-miR-487b	7.77E-11	-8.300513
COL17A1	hsa-miR-487b	4.62E-10	-7.826881
C1orf113	hsa-miR-487b	3.13E-10	-7.899126
ITPR3	hsa-miR-487b	7.52E-10	-7.647992
SEMA3B	hsa-miR-487b	4.42E-10	-7.800424
CXCR4	hsa-miR-487b	4.76E-10	-7.818249
SPANXA1	hsa-miR-487b	2.21E-11	-8.66557
ZNF536	hsa-miR-487b	4.92E-11	-8.43322
C19orf33	hsa-miR-487b	1.46E-10	-8.119283
EPS8L1	hsa-miR-487b	2.20E-12	-9.346739
TPPP3	hsa-miR-487b	4.19E-11	-8.479763
SLC25A36	hsa-miR-487b	9.12E-10	-7.593199
AIM1L	hsa-miR-487b	8.83E-11	-8.263607
FUT3	hsa-miR-487b	7.94E-10	-7.63267
UTS2	hsa-miR-487b	8.43E-12	-8.94905
CXCR4	hsa-miR-487b	2.80E-10	-8.016634
C19orf33	hsa-miR-487b	1.91E-12	-9.389916
CXCR4	hsa-miR-487b	1.84E-10	-8.140824
LEP	hsa-miR-487b	6.05E-12	-9.164474
LEP	hsa-miR-487b	1.65E-11	-8.9183
CEACAM5	hsa-miR-487b	2.67E-11	-8.715745
C20orf96	hsa-miR-487b	9.35E-12	-8.918596
MAGEA2B	hsa-miR-487b	5.24E-11	-8.513079
PTPN14	hsa-miR-487b	2.95E-10	-8.046027
F2	hsa-miR-516a-5p	2.59E-10	-8.134733
F2	hsa-miR-516a-5p	2.51E-11	-8.850913
COG8	hsa-miR-516a-5p	8.54E-10	-7.611834
F2	hsa-miR-516a-5p	1.03E-12	-9.859984
F2	hsa-miR-516a-5p	1.12E-12	-9.684237
C2	hsa-miR-516a-5p	9.65E-10	-7.613917
CYP2E1	hsa-miR-516a-5p	4.07E-10	-8.099116
HPR	hsa-miR-516a-5p	3.15E-10	-7.981797
ORM2	hsa-miR-516a-5p	4.45E-11	-8.733577
MASP2	hsa-miR-516a-5p	2.57E-10	-7.955248
F2	hsa-miR-516a-5p	4.11E-13	-9.922803
ITIH1	hsa-miR-516a-5p	2.55E-12	-9.429375
F2	hsa-miR-516a-5p	4.96E-15	-11.42624
ORM1	hsa-miR-516a-5p	4.44E-13	-10.51578
TTC15	hsa-miR-516a-5p	1.17E-10	-8.181327
GC	hsa-miR-516a-5p	4.84E-10	-8.219093
ST3GAL6	hsa-miR-516a-5p	1.74E-10	-8.204365
F2	hsa-miR-516a-5p	1.39E-10	-8.13158
F2	hsa-miR-516a-5p	1.25E-14	-11.02617
ST3GAL6	hsa-miR-516a-5p	5.27E-10	-7.830099
F2	hsa-miR-516a-5p	2.73E-14	-10.95955
DDX28	hsa-miR-516a-5p	6.90E-10	-7.710926
F2	hsa-miR-516a-5p	2.28E-14	-10.92328
F2	hsa-miR-516a-5p	1.04E-12	-10.02446
ST3GAL6	hsa-miR-516a-5p	3.17E-10	-7.936829
PRG4	hsa-miR-516a-5p	7.04E-12	-9.002022
C3	hsa-miR-516a-5p	2.91E-11	-8.689065
AMBP	hsa-miR-516a-5p	6.77E-13	-9.99564
FAM176A	hsa-miR-516a-5p	6.53E-10	-7.688555
GFM1	hsa-miR-516a-5p	3.29E-10	-7.885086
C17orf64	hsa-miR-519d	5.17E-10	-7.87927
KIT	hsa-miR-519d	3.63E-11	-8.931291
POF1B	hsa-miR-519d	1.78E-11	-8.896344
CMTM2	hsa-miR-519d	4.58E-10	-7.961315
TMEM125	hsa-miR-519d	5.52E-10	-7.859477
ZNF454	hsa-miR-519d	1.15E-10	-8.279584
EPX	hsa-miR-519d	6.44E-10	-7.771238
LOC100132593	hsa-miR-519d	5.78E-10	-7.723528
PRSS35	hsa-miR-519d	5.29E-11	-8.459997
SULT2B1	hsa-miR-519d	7.58E-12	-8.980167
HBQ1	hsa-miR-519d	3.75E-11	-8.561712
LOX	hsa-miR-519d	3.45E-10	-8.000153
FGFR2	hsa-miR-519d	2.03E-12	-9.371964
LOX	hsa-miR-519d	5.62E-10	-7.94775
LRIT1	hsa-miR-519d	8.30E-11	-8.427445
OR1D4	hsa-miR-519d	5.81E-10	-7.721836
XG	hsa-miR-519d	6.06E-10	-7.709683
LRRC38	hsa-miR-519d	5.49E-14	-10.63797
GPC4	hsa-miR-519d	2.21E-10	-7.999247
FGF20	hsa-miR-519d	8.46E-12	-9.003824
FA2H	hsa-miR-519d	5.89E-10	-7.797428
FAM83E	hsa-miR-519d	3.86E-10	-7.838733
OR2H1	hsa-miR-519d	1.28E-11	-8.826579
RBP2	hsa-miR-519d	5.98E-12	-9.107472
DIRAS1	hsa-miR-519d	8.59E-11	-8.41691
FOXJ1	hsa-miR-519d	1.91E-12	-9.452313
CEACAM6	hsa-miR-519d	1.39E-10	-8.131538
EPCAM	hsa-miR-519d	8.00E-10	-7.630507
PRDM1	hsa-miR-519d	4.35E-10	-7.844284
COMP	hsa-miR-519d	6.05E-11	-8.373064
PRAME	hsa-miR-519d	5.25E-12	-9.088945
CCL26	hsa-miR-519d	1.67E-11	-8.747483
S100G	hsa-miR-519d	9.89E-10	-7.569906
PLXNA4	hsa-miR-519d	2.44E-11	-8.637576
OMD	hsa-miR-519d	2.11E-11	-8.786745
FXYD3	hsa-miR-519d	5.05E-13	-9.790103
LEP	hsa-miR-519d	2.62E-10	-8.081738
PAPLN	hsa-miR-519d	5.05E-11	-8.473684
C1orf88	hsa-miR-519d	8.75E-10	-7.60508
LRRC36	hsa-miR-519d	4.30E-10	-7.89019
CALB2	hsa-miR-519d	2.06E-12	-9.366524
LOC100129973	hsa-miR-519d	2.68E-11	-8.609984
KCNA7	hsa-miR-519d	9.07E-10	-7.594676
PCDHB13	hsa-miR-519d	1.30E-12	-9.505873
CAPN8	hsa-miR-519d	1.44E-12	-9.474652
CCR3	hsa-miR-519d	3.82E-12	-9.242294
PITX1	hsa-miR-519d	3.37E-10	-7.877815
MSX2P1	hsa-miR-519d	8.37E-12	-8.951147
KLC3	hsa-miR-519d	1.31E-10	-8.193474
ANO9	hsa-miR-519d	5.47E-10	-7.738942
LEP	hsa-miR-519d	2.30E-11	-8.705595
OR51B2	hsa-miR-519d	1.49E-10	-8.112934
WNT7B	hsa-miR-519d	6.61E-11	-8.347332
MEGF6	hsa-miR-519d	1.39E-10	-8.132994
CXCR4	hsa-miR-519d	6.25E-10	-7.823034
SGTB	hsa-miR-519d	7.78E-10	-7.676281
SLCO1C1	hsa-miR-519d	1.83E-11	-8.721492
MNX1	hsa-miR-519d	2.28E-11	-8.708995
ADAMTSL1	hsa-miR-519d	7.55E-10	-7.724661
TMPRSS4	hsa-miR-519d	5.55E-12	-9.07265
LOC57399	hsa-miR-519d	4.59E-13	-9.888938
LEMD1	hsa-miR-519d	7.76E-10	-7.676832
HTR6	hsa-miR-519d	6.24E-10	-7.739956
CD70	hsa-miR-519d	8.45E-14	-10.33728
COL2A1	hsa-miR-519d	2.79E-11	-8.598543
SFTA2	hsa-miR-519d	1.72E-11	-8.739324
GPA33	hsa-miR-519d	6.01E-11	-8.422419
CLDN4	hsa-miR-519d	2.15E-11	-8.780381
GALNT5	hsa-miR-519d	2.65E-10	-7.988697
CA6	hsa-miR-519d	2.80E-10	-7.931507
MUC17	hsa-miR-519d	9.27E-14	-10.30889
LEP	hsa-miR-519d	3.73E-11	-9.073646
PHACTR1	hsa-miR-519d	1.75E-10	-8.109747
SP140L	hsa-miR-519d	2.35E-10	-7.981454
S100A6	hsa-miR-519d	1.90E-10	-8.042935
TRPV3	hsa-miR-519d	4.48E-12	-9.135764
ZMYND8	hsa-miR-519d	5.94E-10	-7.715622
BCAS1	hsa-miR-519d	3.01E-11	-8.575633
TLX3	hsa-miR-519d	2.07E-11	-8.685414
POF1B	hsa-miR-519d	1.29E-10	-8.15417
DQX1	hsa-miR-519d	7.85E-10	-7.635807
HLA-DOA	hsa-miR-519d	9.19E-11	-8.252007
KCNN4	hsa-miR-519d	1.49E-10	-8.112278
OSBPL5	hsa-miR-519d	1.24E-10	-8.166118
LIPH	hsa-miR-519d	3.53E-13	-9.898429
SPINT2	hsa-miR-519d	2.26E-14	-10.74809
DUSP21	hsa-miR-519d	3.68E-11	-8.517495
LEP	hsa-miR-519d	8.45E-13	-9.771483
SLC25A36	hsa-miR-519d	7.66E-11	-8.304763
MED14	hsa-miR-519d	3.81E-11	-8.60837
HIST1H3F	hsa-miR-519d	5.28E-12	-9.08732
C19orf21	hsa-miR-519d	1.20E-11	-8.843992
ENO2	hsa-miR-519d	3.55E-10	-7.903849
TMEM159	hsa-miR-519d	2.60E-13	-10.06472
LEP	hsa-miR-519d	1.26E-12	-9.718247
GPRC5A	hsa-miR-519d	1.59E-12	-9.445075
TMEM159	hsa-miR-519d	1.69E-11	-8.796858
MAGEA12	hsa-miR-519d	1.61E-10	-8.089951
CSAG1	hsa-miR-519d	1.83E-10	-8.053565
CAPN9	hsa-miR-519d	1.91E-10	-8.041154
VWA3B	hsa-miR-519d	8.98E-10	-7.597473
CYP2S1	hsa-miR-519d	7.63E-12	-9.034742
[truncated: 379 more rows]
