# Supplementary material for: A genome-wide integrative study of microRNAs in human liver
Source: BMC Genomics. 2013 Jun 13;14:395. doi: 10.1186/1471-2164-14-395 (PMC3710218; doi:10.1186/1471-2164-14-395)
Supplement: Additional file 3: Table S2 — The most significant miRNA-mRNA associations and overlap with computational miRNA prediction approaches. [file 1471-2164-14-395-S3.xlsx]

## Sheet: Sheet1
The most significant miRNA-mRNA associations and overlap with computational miRNA prediction approaches
Gene	miRNA	miranda	pictar	targetscan	lcls	tarbase	exprscore
FAM83E	hsa-let-7a	0.000349461	1	1	0.56	0	1.63778
C1orf88	hsa-let-7a	0.0207091	1	1	1	0	1.30636
C1orf88	hsa-let-7a	0.0454399	1	1	1	0	1.91251
KLK10	hsa-let-7a	0.000379913	0.062	1	0.49	0	42.3622
KLHL4	hsa-let-7a	0.0156646	1	1	1	0	1.20864
LIPH	hsa-let-7a	1.29879e-05	1	1	1	0	0.949559
PRSS22	hsa-let-7a	7.4317e-06	1	1	1	0	0.949478
KLK10	hsa-let-7a	0.000379913	0.062	1	0.49	0	42.3622
TNFSF9	hsa-let-7a	0.000154612	1	1	1	0	0.951634
BCL2A1	hsa-let-7a	0.0264428	1	1	0.52	0	2.57173
SCIN	hsa-let-7a	0.00459687	1	1	1	0	1.01908
HOXC9	hsa-let-7a	3.27188e-05	1	1	1	0	0.949848
ANXA1	hsa-let-7f	0.000761279	1	1	0.22	0	2.50143
INPP4B	hsa-miR-101	0.0261518	1	1	1	0	1.42068
FGFR2	hsa-miR-122	0.0420548	1	1	1	0	1.81529
FGFR2	hsa-miR-122	0.0420548	1	1	1	0	1.81529
DQX1	hsa-miR-122	0.00846746	1	1	1	0	1.08173
CAPN9	hsa-miR-122	0.0376863	1	1	1	0	1.69709
C1orf113	hsa-miR-122	0.0252171	1	1	1	0	1.40036
FGFR2	hsa-miR-122	0.0420548	1	1	1	0	1.81529
SCIN	hsa-miR-122	0.0338764	1	1	1	0	1.60031
GPSM2	hsa-miR-122*	0.0023179	1	1	1	0	0.983901
GPSM2	hsa-miR-122*	0.00216238	1	1	1	0	0.981545
GPRC5A	hsa-miR-125b	0.00649062	1	1	1	0	1.04926
ITGB4	hsa-miR-148a	0.00411179	1	1	1	0	1.01149
HEPH	hsa-miR-148a	0.04131	1	1	1	0	1.79457
HEPH	hsa-miR-148a	0.0412158	1	1	1	0	1.79197
COL16A1	hsa-miR-192	0.0291169	1	1	1	0	1.48711
C20orf96	hsa-miR-193a-3p	8.24442e-06	1	1	1	0	0.94949
COL16A1	hsa-miR-194	0.0252894	1	1	1	0	1.40192
LRRC38	hsa-miR-23b	0.00053731	1	1	1	0	0.957264
LRRC38	hsa-miR-23b	0.00053731	1	1	1	0	0.957264
CREB3L2	hsa-miR-23b	0.0344446	1	1	1	0	1.61438
FGFR2	hsa-miR-24	0.0386318	1	1	1	0	1.722
CLDN4	hsa-miR-24	0.000800365	1	1	1	0	0.961154
C17orf64	hsa-miR-26b	0.00878549	1	1	1	0	1.08704
PRAME	hsa-miR-26b	0.0308958	1	1	1	0	1.52845
CCL26	hsa-miR-26b	0.00886021	1	1	1	0	1.08829
FGF20	hsa-miR-30b	4.74262e-05	1	1	1	0	0.950063
CALB2	hsa-miR-30b	0.00026747	0.084	1	1	0	21.0396
ADAM28	hsa-miR-30b	0.00697536	1	1	1	0	1.05713
DPYSL2	hsa-miR-30b	0.0194144	0.032	1	0.36	0	73.5152
AGR3	hsa-miR-30b	0.049787	1	1	1	0	2.04504
LOX	hsa-miR-30c	0.00796031	1	1	1	0	1.0733
LOX	hsa-miR-30c	0.00796031	1	1	1	0	1.0733
FGF20	hsa-miR-30c	4.74262e-05	1	1	1	0	0.950063
CCL26	hsa-miR-30c	0.008103	1	1	1	0	1.07567
LOX	hsa-miR-30c	0.00796031	1	1	1	0	1.0733
LOX	hsa-miR-30c	0.00796031	1	1	1	0	1.0733
LOX	hsa-miR-30c	0.00796031	1	1	1	0	1.0733
LOX	hsa-miR-30c	0.00796031	1	1	1	0	1.0733
LOX	hsa-miR-30c	0.00796031	1	1	1	0	1.0733
LOX	hsa-miR-30c	0.00796031	1	1	1	0	1.0733
LOX	hsa-miR-30c	0.00796031	1	1	1	0	1.0733
CALB2	hsa-miR-487b	0.0040389	1	1	1	0	1.01035
CALB2	hsa-miR-487b	0.0040389	1	1	1	0	1.01035
CALB2	hsa-miR-487b	1.58701e-05	1	1	1	0	0.949601
S100A6	hsa-miR-487b	0.0485714	1	1	1	0	2.00708
MASP2	hsa-miR-516a-5p	0.0140588	1	1	1	0	1.17909
ZNF454	hsa-miR-519d	0.0305398	1	1	1	0	1.52009
FGFR2	hsa-miR-519d	0.0297073	1	1	1	0	1.50071
FGFR2	hsa-miR-519d	0.0298685	1	1	1	0	1.50444
FAM83E	hsa-miR-519d	0.0369656	1	1	1	0	1.67834
CAPN8	hsa-miR-519d	0.00437221	1	1	1	0	1.01555
OSBPL5	hsa-miR-519d	0.000930121	1	1	1	0	0.963078
OSBPL5	hsa-miR-519d	0.0175402	1	1	1	0	1.24409
OSBPL5	hsa-miR-519d	0.0178735	1	1	1	0	1.25049
YPEL4	hsa-miR-519d	0.00528917	1	1	1	0	1.03001
SCIN	hsa-miR-519d	0.00594758	1	1	1	0	1.04052
CD70	hsa-miR-519e	0.0186882	1	1	0.05	0	4.06205
ITIH1	hsa-miR-602	0.00436246	1	1	1	0	1.0154
RBP4	hsa-miR-602	0.00761575	1	1	1	0	1.06762
RBP4	hsa-miR-602	0.012059	1	1	1	0	1.1433
SERPINC1	hsa-miR-675	0.0479309	1	1	1	0	1.98737
SERPINC1	hsa-miR-675	0.0479309	1	1	1	0	1.98737
SPINT2	hsa-miR-768-3p	0.00325405	1	1	1	0	0.998201
ZMYND8	hsa-miR-887	0.00699497	1	1	0.61	0	1.70645
UTS2	hsa-miR-888*	0.0253073	1	1	1	0	1.40231
PITX2	hsa-miR-888*	0.0274997	1	1	1	0	1.4505
PITX2	hsa-miR-888*	0.0273746	1	1	1	0	1.44771
