# Supplementary material for: A genome-wide integrative study of microRNAs in human liver
Source: BMC Genomics. 2013 Jun 13;14:395. doi: 10.1186/1471-2164-14-395 (PMC3710218; doi:10.1186/1471-2164-14-395)
Supplement: Additional file 5: Table S3 — NHGRI Catalog SNPs and miRNA associations. [file 1471-2164-14-395-S5.xlsx]

## Sheet: Sheet1
NHGRI Catalog SNPs and miRNA associations
rsnum	mirna	pval	effect	trait
rs10259085	hsa-miR-126	9.16139e-05	-4.26262	Multiple sclerosis (severity)
rs11610206	hsa-miR-576-3p	1.00904e-05	-4.92238	Alzheimer's disease
rs1533317	hsa-miR-129*	5.73034e-05	-4.40566	QT interval
rs1533317	hsa-miR-193b	5.40465e-05	-4.42338	QT interval
rs1533317	hsa-miR-320	9.76232e-06	-4.93206	QT interval
rs1897031	hsa-miR-148a	9.95457e-05	-4.23713	Cognitive performance
rs1897031	hsa-miR-768-3p	1.8491e-05	-4.74416	Cognitive performance
rs357394	hsa-miR-106b	5.89629e-05	-4.397	Pulmonary function traits (other)
rs357394	hsa-miR-300	7.25652e-05	4.33389	Pulmonary function traits (other)
rs357394	hsa-miR-32*	5.24476e-05	4.43246	Pulmonary function traits (other)
rs454422	hsa-miR-923	8.46999e-05	4.28666	HIV-1 control
rs494620	hsa-miR-185	9.10696e-05	4.26445	Menopause (age at onset)
rs6085920	hsa-miR-122	5.33711e-05	-4.42718	Serum uric acid
rs6085920	hsa-miR-122*	1.77703e-05	-4.75591	Serum uric acid
rs6085920	hsa-miR-138-1*	3.20037e-05	-4.581	Serum uric acid
rs6085920	hsa-miR-149*	1.25243e-06	5.52461	Serum uric acid
rs6085920	hsa-miR-193b*	5.39208e-06	5.10496	Serum uric acid
rs6085920	hsa-miR-23b	6.90921e-05	-4.34883	Serum uric acid
rs6085920	hsa-miR-24	1.3072e-05	-4.84643	Serum uric acid
rs6085920	hsa-miR-24-1*	4.00407e-05	-4.51383	Serum uric acid
rs6085920	hsa-miR-26a	1.12058e-05	-4.89167	Serum uric acid
rs6085920	hsa-miR-26b	2.44227e-05	-4.66163	Serum uric acid
rs6085920	hsa-miR-30b	1.03378e-05	-4.91529	Serum uric acid
rs6085920	hsa-miR-30c	1.93924e-05	-4.73007	Serum uric acid
rs6085920	hsa-miR-30c-2*	1.18953e-05	4.87415	Serum uric acid
rs6085920	hsa-miR-340	6.876e-05	-4.3503	Serum uric acid
rs6085920	hsa-miR-34b	4.14775e-05	-4.50323	Serum uric acid
rs6085920	hsa-miR-423-5p	2.10797e-07	6.02949	Serum uric acid
rs6085920	hsa-miR-487b	2.0168e-05	-4.71845	Serum uric acid
rs6085920	hsa-miR-516a-5p	5.78534e-06	5.08453	Serum uric acid
rs6085920	hsa-miR-519d	2.40699e-06	-5.33767	Serum uric acid
rs6085920	hsa-miR-888*	3.14789e-06	-5.2605	Serum uric acid
rs6725887	hsa-miR-195*	9.23364e-05	4.26021	Myocardial infarction (early onset)
rs7191888	hsa-miR-126*	7.998e-05	-4.3042	Multiple sclerosis (severity)
rs7199343	hsa-miR-21*	2.5082e-05	-4.6537	Kawasaki disease
rs7199343	hsa-miR-32*	8.7363e-05	4.27718	Kawasaki disease
rs7199343	hsa-miR-628-3p	8.54383e-05	4.284	Kawasaki disease
rs933688	hsa-miR-149*	3.1802e-05	4.58289	Smoking behavior
rs11663206	hsa-miR-200b	3.12236e-05	4.58838	Response to antipsychotic treatment
rs1533317	hsa-miR-148b	7.24903e-05	-4.33421	QT interval
rs1533317	hsa-miR-98	6.54086e-05	-4.3655	QT interval
rs357394	hsa-miR-148b	9.66257e-05	-4.24627	Pulmonary function traits (other)
rs6085920	hsa-miR-363*	3.33161e-05	-4.56898	Serum uric acid
rs6085920	hsa-miR-602	2.45813e-08	6.63291	Serum uric acid
rs6085920	hsa-miR-675	3.30238e-07	5.90284	Serum uric acid
rs8092443	hsa-miR-200b	4.97613e-05	4.44835	Response to antipsychotic treatment
rs933688	hsa-miR-602	7.2033e-05	4.33613	Smoking behavior
rs6085920	hsa-miR-625	1.00828e-05	4.92261	Serum uric acid
rs1533317	hsa-miR-186	5.89009e-05	-4.39732	QT interval
rs3116602	hsa-miR-25	8.32729e-05	4.29186	Height
rs3118914	hsa-miR-25	8.2437e-05	4.29495	Height
rs4598195	hsa-miR-629*	1.46711e-05	4.81247	Ulcerative colitis
rs4730276	hsa-miR-629*	2.51744e-05	4.65261	Ulcerative colitis
rs6085920	hsa-miR-25*	5.87945e-06	5.07985	Serum uric acid
rs973968	hsa-miR-130b*	7.25045e-05	4.33415	Serum markers of iron status
rs10191411	hsa-miR-376c	2.51156e-05	4.65331	Protein quantitative trait loci
rs11663206	hsa-miR-200a	2.34527e-05	4.67368	Response to antipsychotic treatment
rs1533317	hsa-miR-425	3.32306e-07	-5.90108	QT interval
rs1533317	hsa-miR-519c-5p/hsa-miR-519b-5p/hsa-miR-523*/hsa-miR-518e*/hsa-miR-522*/hsa-miR-519a*	7.64512e-06	5.00345	QT interval
rs6085920	hsa-miR-519c-5p/hsa-miR-519b-5p/hsa-miR-523*/hsa-miR-518e*/hsa-miR-522*/hsa-miR-519a*	2.74204e-05	4.62715	Serum uric acid
rs6085920	hsa-miR-519e	8.578e-05	-4.28278	Serum uric acid
rs6085920	hsa-miR-519e*	3.67493e-08	6.5202	Serum uric acid
rs8092443	hsa-miR-200a	3.61588e-05	4.54445	Response to antipsychotic treatment
rs933688	hsa-miR-519e*	5.20699e-05	4.43465	Smoking behavior
rs1867504	hsa-miR-891a	7.55008e-05	-4.3218	Serum markers of iron status
rs6085920	hsa-miR-943	5.02449e-05	4.44543	Serum uric acid
rs6085920	hsa-miR-183*	4.58946e-07	5.80979	Serum uric acid
rs6085920	hsa-miR-141	4.10101e-05	4.50664	Serum uric acid
rs1840440	hsa-miR-766	3.24867e-05	4.57652	Weight
rs7175404	hsa-miR-150*	1.18535e-05	-4.87518	Attention deficit hyperactivity disorder
rs1533317	hsa-miR-362-3p	7.22402e-05	-4.33526	QT interval
rs6085920	hsa-miR-638	5.95536e-05	4.39398	Serum uric acid
rs6085920	hsa-miR-874	6.6987e-07	5.70263	Serum uric acid
rs6601764	hsa-miR-362-3p	5.36832e-05	-4.42542	Crohn's disease
rs7574865	hsa-miR-136	9.46252e-05	-4.2527	Systemic lupus erythematosus
