# Supplementary material for: A genome-wide integrative study of microRNAs in human liver
Source: BMC Genomics. 2013 Jun 13;14:395. doi: 10.1186/1471-2164-14-395 (PMC3710218; doi:10.1186/1471-2164-14-395)
Supplement: Additional file 6: Table S4 — Significant associations between miRNAs and VIP genes. [file 1471-2164-14-395-S6.xlsx]

## Sheet: Table1
Significant associations between miRNAs and VIP genes
		miRNA	Gene	Effect Size	P-value
		hsa-let-7a	PTGIS	-9.4439	3.78497e-12
		hsa-let-7a	PTGIS	-4.02917	0.000198768
		hsa-let-7a	VDR	-2.95679	0.0049366
		hsa-let-7a	NQO1	-3.08613	0.00336242
		hsa-let-7a	GSTP1	-4.11204	0.00016431
		hsa-let-7a	KCNH2	-8.60839	2.69328e-11
		hsa-let-7a	GSTP1	-4.54742	3.69338e-05
		hsa-let-7a	GSTP1	-4.32025	7.79319e-05
		hsa-let-7a	GSTP1	-4.15955	0.000131081
		hsa-let-7a	GSTP1	-4.71798	2.24984e-05
		hsa-let-7a	ALOX5	-2.9685	0.00465822
		hsa-let-7a	GSTP1	-5.29849	3.04567e-06
		hsa-let-7a	ADRB1	-4.33681	7.38374e-05
		hsa-let-7a	GSTP1	-5.25392	3.73183e-06
		hsa-let-7b	PTGIS	-4.52865	4.49324e-05
		hsa-let-7b	PTGIS	-3.37835	0.00145481
		hsa-let-7b	GSTP1	-3.6189	0.000746166
		hsa-let-7b	KCNH2	-3.27233	0.00198039
		hsa-let-7b	GSTP1	-4.36904	6.6458e-05
		hsa-let-7b	GSTP1	-4.04066	0.000191648
		hsa-let-7b	GSTP1	-3.61934	0.00070919
		hsa-let-7b	GSTP1	-4.12643	0.000153053
		hsa-let-7b	GSTP1	-4.92411	1.08681e-05
		hsa-let-7b	GSTP1	-4.56696	3.69879e-05
		hsa-let-7b	GSTP1	-3.03363	0.00418072
		hsa-let-7c	PTGIS	-5.27377	3.88498e-06
		hsa-let-7c	GSTP1	-4.13279	0.000153927
		hsa-let-7c	KCNH2	-4.80756	1.54758e-05
		hsa-let-7c	GSTP1	-4.96718	9.01431e-06
		hsa-let-7c	GSTP1	-4.63995	2.71508e-05
		hsa-let-7c	GSTP1	-4.39214	6.16183e-05
		hsa-let-7c	GSTP1	-5.18694	4.68199e-06
		hsa-let-7c	GSTP1	-5.63389	9.59828e-07
		hsa-let-7c	ADRB1	-3.95062	0.000254776
		hsa-let-7c	GSTP1	-5.38336	2.40358e-06
		hsa-let-7d	PTGIS	-3.50813	0.00113104
		hsa-let-7d	PTGIS	-3.1737	0.00274574
		hsa-let-7d	GSTP1	-3.12129	0.00329447
		hsa-let-7d	GSTP1	-3.39121	0.00147985
		hsa-let-7d	GSTP1	-3.09119	0.00345302
		hsa-let-7d	GSTP1	-3.01209	0.00428932
		hsa-let-7d	GSTP1	-3.20425	0.00258608
		hsa-let-7d	GSTP1	-3.97187	0.000267185
		hsa-let-7d	GSTP1	-3.40872	0.0014515
		hsa-let-7e	ADRB2	-3.4855	0.00109098
		hsa-let-7e	ADRB2	-3.21334	0.00237168
		hsa-let-7e	ADRB2	-3.1426	0.00299457
		hsa-let-7e	ADRB2	-3.00848	0.00428905
		hsa-let-7e	ADRB2	-3.25187	0.00212451
		hsa-let-7e	ADRB2	-3.44576	0.00119278
		hsa-let-7e	ADRB2	-3.00306	0.00435306
		hsa-let-7f	PTGIS	-7.0233	1.05673e-08
		hsa-let-7f	PTGIS	-3.8159	0.000388148
		hsa-let-7f	GSTP1	-3.73028	0.000533855
		hsa-let-7f	KCNH2	-5.26021	3.30503e-06
		hsa-let-7f	GSTP1	-4.20049	0.000114899
		hsa-let-7f	GSTP1	-3.78214	0.000430919
		hsa-let-7f	GSTP1	-3.58316	0.000791134
		hsa-let-7f	GSTP1	-4.08656	0.000173612
		hsa-let-7f	GSTP1	-4.93762	1.03843e-05
		hsa-let-7f	ADRB1	-3.35722	0.00154764
		hsa-let-7f	GSTP1	-4.55076	3.90023e-05
		hsa-let-7g	PTGIS	-5.82518	8.3234e-07
		hsa-let-7g	PTGIS	-3.71517	0.000569685
		hsa-let-7g	GSTP1	-4.22687	0.000129067
		hsa-let-7g	KCNH2	-4.90155	1.33376e-05
		hsa-let-7g	GSTP1	-4.55745	4.09472e-05
		hsa-let-7g	GSTP1	-4.23951	0.000113042
		hsa-let-7g	GSTP1	-3.98985	0.000246611
		hsa-let-7g	GSTP1	-4.49616	5.3656e-05
		hsa-let-7g	GSTP1	-5.28274	3.99079e-06
		hsa-let-7g	ADRB1	-3.35172	0.00165798
		hsa-let-7g	GSTP1	-4.94263	1.28227e-05
		hsa-let-7i	PTGIS	-3.59332	0.000819417
		hsa-let-7i	KCNH2	-3.15512	0.00276873
		hsa-miR-1	ADRB2	-2.9888	0.00452565
		hsa-miR-1	ADRB2	-2.98291	0.00469007
		hsa-miR-100	PTGIS	-4.47222	5.38758e-05
		hsa-miR-100	PTGIS	-4.17242	0.00012577
		hsa-miR-100	NQO1	-3.32239	0.00171307
		hsa-miR-100	GSTP1	-3.87673	0.000341531
		hsa-miR-100	KCNH2	-3.93347	0.000268892
		hsa-miR-100	GSTP1	-4.70807	2.16209e-05
		hsa-miR-100	GSTP1	-4.54267	3.7519e-05
		hsa-miR-100	GSTP1	-4.33724	7.3733e-05
		hsa-miR-100	GSTP1	-4.66875	2.64698e-05
		hsa-miR-100	GSTP1	-4.9564	9.74706e-06
		hsa-miR-100	GSTP1	-5.02719	8.02326e-06
		hsa-miR-101	PTGIS	-5.42585	2.33639e-06
		hsa-miR-101	PTGIS	-3.90222	0.00029659
		hsa-miR-101	NQO1	-3.55972	0.000848994
		hsa-miR-101	GSTP1	-3.44795	0.00123651
		hsa-miR-101	KCNH2	-4.29703	8.40508e-05
		hsa-miR-101	GSTP1	-3.9819	0.000230852
		hsa-miR-101	GSTP1	-3.77765	0.000436934
		hsa-miR-101	GSTP1	-3.29374	0.00186152
		hsa-miR-101	GSTP1	-3.78683	0.000440878
		hsa-miR-101	GSTP1	-4.41332	5.91978e-05
		hsa-miR-101	ADRB1	-3.36007	0.00153479
		hsa-miR-101	GSTP1	-4.16363	0.00013602
		hsa-miR-103	PTGIS	-5.19373	5.07234e-06
		hsa-miR-103	PTGIS	-3.29123	0.00187507
		hsa-miR-103	KCNH2	-3.77363	0.000442398
		hsa-miR-103	GSTP1	-3.49244	0.00105321
		hsa-miR-105	CYP2A6	-3.37972	0.001449
		hsa-miR-106a	PTGIS	-3.2944	0.00195319
		hsa-miR-106b*	PTGIS	-5.36865	4.49486e-06
		hsa-miR-106b*	PTGIS	-3.70278	0.000643258
		hsa-miR-106b*	GSTP1	-3.10293	0.00366047
		hsa-miR-106b*	KCNH2	-4.81827	2.10901e-05
		hsa-miR-106b*	GSTP1	-3.45379	0.00132107
		hsa-miR-106b*	GSTP1	-3.33246	0.00186172
		hsa-miR-106b*	GSTP1	-3.31939	0.00199801
		hsa-miR-106b*	GSTP1	-3.91121	0.000347092
		hsa-miR-106b*	ADRB1	-3.48592	0.0012053
		hsa-miR-106b*	GSTP1	-3.76475	0.0005637
		hsa-miR-107	PTGIS	-4.52231	4.58611e-05
		hsa-miR-107	PTGIS	-3.51282	0.000977106
		hsa-miR-107	GSTP1	-3.00931	0.00427938
		hsa-miR-107	KCNH2	-3.3658	0.0015093
		hsa-miR-107	GSTP1	-3.48163	0.00107234
		hsa-miR-107	GSTP1	-3.09471	0.00328257
		hsa-miR-107	GSTP1	-3.02615	0.00397376
		hsa-miR-107	GSTP1	-3.46011	0.00117569
		hsa-miR-107	GSTP1	-4.00554	0.000218954
		hsa-miR-107	GSTP1	-3.51511	0.000999548
		hsa-miR-10a	PTGIS	-3.48002	0.00116232
		hsa-miR-10a	GSTP1	-3.17261	0.0026915
		hsa-miR-10a	GSTP1	-3.24506	0.0022185
		hsa-miR-122	PTGIS	-8.02381	3.72864e-10
		hsa-miR-122	PTGIS	-3.0537	0.00368105
		hsa-miR-122	NQO1	-4.42811	5.47585e-05
		hsa-miR-122	GSTP1	-3.4326	0.00129316
		hsa-miR-122	KCNH2	-9.23353	3.22413e-12
		hsa-miR-122	GSTP1	-3.58883	0.000777724
		hsa-miR-122	GSTP1	-3.51632	0.00096695
		hsa-miR-122	GSTP1	-3.43906	0.00121665
		hsa-miR-122	GSTP1	-3.81641	0.000402657
		hsa-miR-122	GSTP1	-4.68208	2.44288e-05
		hsa-miR-122	ADRB1	-3.67385	0.000600878
		hsa-miR-122	GSTP1	-4.28348	9.27679e-05
		hsa-miR-122*	PTGIS	-7.62711	1.39237e-09
		hsa-miR-122*	PTGIS	-4.32066	7.78287e-05
		hsa-miR-122*	NQO1	-4.66662	2.48373e-05
		hsa-miR-122*	GSTP1	-4.68461	2.6083e-05
		hsa-miR-122*	KCNH2	-8.59756	2.79509e-11
		hsa-miR-122*	GSTP1	-5.18404	4.29528e-06
		hsa-miR-122*	GSTP1	-5.20422	4.00752e-06
		hsa-miR-122*	GSTP1	-4.75197	1.86593e-05
		hsa-miR-122*	GSTP1	-5.1599	5.13028e-06
		hsa-miR-122*	GSTP1	-5.9485	3.2205e-07
		hsa-miR-122*	ADRB1	-4.35733	6.90519e-05
		hsa-miR-122*	GSTP1	-5.67914	8.74032e-07
		hsa-miR-125a-5p	PTGIS	-2.9584	0.00496145
		hsa-miR-125b	PTGIS	-6.53921	5.43167e-08
		hsa-miR-125b	PTGIS	-3.51059	0.000983656
		hsa-miR-125b	NQO1	-3.24579	0.00213765
		hsa-miR-125b	GSTP1	-4.02778	0.000213926
		hsa-miR-125b	KCNH2	-5.5101	1.39154e-06
		hsa-miR-125b	GSTP1	-4.87407	1.23622e-05
		hsa-miR-125b	GSTP1	-4.63754	2.73699e-05
		hsa-miR-125b	GSTP1	-4.34835	7.11073e-05
		hsa-miR-125b	GSTP1	-4.84216	1.48997e-05
		hsa-miR-125b	GSTP1	-5.31321	2.89598e-06
		hsa-miR-125b	ADRB1	-4.43698	5.31836e-05
		hsa-miR-125b	GSTP1	-5.24845	3.80169e-06
		hsa-miR-126	PTGIS	-5.41322	2.43743e-06
		hsa-miR-126	KCNH2	-5.04948	6.80981e-06
		hsa-miR-126*	PTGIS	-4.5114	4.7501e-05
		hsa-miR-126*	KCNH2	-3.29025	0.00188044
		hsa-miR-129*	PTGIS	-4.6302	3.23598e-05
		hsa-miR-129*	PTGIS	-4.44871	5.11709e-05
		hsa-miR-129*	GSTP1	-3.98718	0.000242757
		hsa-miR-129*	KCNH2	-4.704	2.19174e-05
		hsa-miR-129*	GSTP1	-4.94093	9.85526e-06
		hsa-miR-129*	GSTP1	-4.65673	2.56718e-05
		hsa-miR-129*	GSTP1	-4.58783	3.22967e-05
		hsa-miR-129*	GSTP1	-5.07141	6.91446e-06
		hsa-miR-129*	GSTP1	-5.53418	1.35461e-06
		hsa-miR-129*	GSTP1	-5.03224	7.88837e-06
		hsa-miR-129-5p	ADRB2	-4.40086	0.000133492
		hsa-miR-129-5p	F5	-3.73328	0.00063392
		hsa-miR-129-5p	ADRB2	-5.21293	6.38345e-06
		hsa-miR-129-5p	ADRB2	-5.28113	5.14032e-06
		hsa-miR-129-5p	ADRB2	-4.69694	3.5835e-05
		hsa-miR-129-5p	F5	-3.94435	0.000332972
		hsa-miR-129-5p	ADRB2	-4.1993	0.000161499
		hsa-miR-129-5p	F5	-3.97609	0.000312817
		hsa-miR-129-5p	F5	-4.16897	0.000159295
		hsa-miR-129-5p	ADRB2	-5.24186	6.22286e-06
		hsa-miR-129-5p	ADRB2	-5.1573	7.61516e-06
		hsa-miR-129-5p	ADRB2	-5.8375	7.99823e-07
		hsa-miR-129-5p	F5	-3.84282	0.000436794
		hsa-miR-129-5p	F5	-4.00342	0.000288654
		hsa-miR-129-5p	ABCB1	-2.97555	0.00494212
		hsa-miR-129-5p	ABCB1	-3.14173	0.00320154
		hsa-miR-129-5p	ADRB2	-5.64866	1.87844e-06
		hsa-miR-129-5p	F5	-3.90747	0.000371229
		hsa-miR-129-5p	F5	-3.95198	0.000325546
		hsa-miR-129-5p	F5	-3.90601	0.000362329
		hsa-miR-129-5p	ADRB2	-4.64379	5.24885e-05
		hsa-miR-130b	MTHFR	-4.23259	0.000126807
		hsa-miR-130b	P2RY1	-3.80624	0.00043273
		hsa-miR-138-1*	PTGIS	-6.60481	4.34936e-08
		hsa-miR-138-1*	PTGIS	-4.93609	1.00187e-05
		hsa-miR-138-1*	VDR	-3.5053	0.00104503
		hsa-miR-138-1*	VDR	-3.48049	0.00109121
		hsa-miR-138-1*	VDR	-3.02653	0.00408234
		hsa-miR-138-1*	VDR	-3.24925	0.00211652
		hsa-miR-138-1*	VDR	-3.1812	0.00262706
		hsa-miR-138-1*	VDR	-3.07503	0.003536
		hsa-miR-138-1*	GSTP1	-3.53326	0.000962322
		hsa-miR-138-1*	VDR	-3.826	0.000383367
		hsa-miR-138-1*	KCNH2	-6.73829	1.85303e-08
		hsa-miR-138-1*	GSTP1	-4.07594	0.000171293
		hsa-miR-138-1*	GSTP1	-4.07812	0.000170111
		hsa-miR-138-1*	GSTP1	-3.83948	0.000360736
		hsa-miR-138-1*	GSTP1	-4.32401	8.14363e-05
		hsa-miR-138-1*	VDR	-3.34238	0.00163628
		hsa-miR-138-1*	GSTP1	-4.75263	1.93135e-05
		hsa-miR-138-1*	ADRB1	-3.90144	0.000297314
		hsa-miR-138-1*	GSTP1	-4.66867	2.64769e-05
		hsa-miR-138-1*	VDR	-3.89028	0.000320643
		hsa-miR-138-1*	VDR	-3.74981	0.000513284
		hsa-miR-140-3p	PTGIS	-3.06745	0.003727
		hsa-miR-140-3p	GSTP1	-3.14241	0.00293
		hsa-miR-140-5p	PTGIS	-4.7394	2.58296e-05
		hsa-miR-140-5p	GSTP1	-3.11571	0.00330346
		hsa-miR-140-5p	KCNH2	-3.33289	0.00172609
		hsa-miR-140-5p	GSTP1	-3.46401	0.00117974
		hsa-miR-140-5p	GSTP1	-3.05549	0.0037701
		hsa-miR-140-5p	GSTP1	-3.24437	0.00228068
		hsa-miR-140-5p	GSTP1	-4.04751	0.000206268
		hsa-miR-140-5p	GSTP1	-3.57791	0.000873081
		hsa-miR-141	ABCB1	-3.11058	0.00353349
		hsa-miR-141	F5	-4.51935	6.15864e-05
		hsa-miR-141	SLCO1B1	-3.05136	0.00408602
		hsa-miR-141	F5	-4.12416	0.000201985
		hsa-miR-141	F5	-4.15632	0.000190563
		hsa-miR-141	F5	-4.01884	0.000251231
		hsa-miR-141	F5	-4.16919	0.000164579
		hsa-miR-141	F5	-4.07445	0.000234058
		hsa-miR-141	ABCB1	-3.43356	0.00142546
		hsa-miR-141	F5	-4.31536	0.000109605
		hsa-miR-141	F5	-4.15492	0.00017785
		hsa-miR-141	F5	-4.45188	6.93576e-05
		hsa-miR-143	PTGIS	-2.97668	0.00472232
		hsa-miR-144	F5	-3.65952	0.000673001
		hsa-miR-144	CYP2C19	-3.84432	0.000355348
		hsa-miR-144	CYP2C9	-3.5302	0.000927616
		hsa-miR-144	F5	-3.01756	0.00422586
		hsa-miR-144	F5	-3.18334	0.00255558
		hsa-miR-144	CYP2C19	-3.3165	0.00174265
		hsa-miR-144	F5	-3.30077	0.00184576
		hsa-miR-144	F5	-3.41201	0.00141507
		hsa-miR-144	F5	-3.45262	0.00120188
		hsa-miR-144	F5	-3.27158	0.00203185
		hsa-miR-144	F5	-3.44666	0.00120591
		hsa-miR-145	PTGIS	-3.78505	0.000461434
		hsa-miR-145*	PTGIS	-3.65964	0.000803317
		hsa-miR-145*	KCNH2	-3.09109	0.00362347
		hsa-miR-146a	PTGIS	-4.37835	7.51995e-05
		hsa-miR-146a	NQO1	-3.40187	0.00137559
		hsa-miR-146a	KCNH2	-4.20517	0.000116083
		hsa-miR-146b-5p	CYP2B6	-3.36528	0.00151162
		hsa-miR-146b-5p	ALDH1A1	-3.10795	0.00319395
		hsa-miR-146b-5p	CYP2A6	-3.03349	0.00389376
		hsa-miR-146b-5p	CYP2B6	-3.45169	0.00117201
		hsa-miR-148a	PTGIS	-7.00105	1.13914e-08
		hsa-miR-148a	PTGIS	-3.5498	0.000874668
		hsa-miR-148a	NQO1	-2.97462	0.00458066
		hsa-miR-148a	GSTP1	-3.51271	0.00102249
		hsa-miR-148a	KCNH2	-5.79784	5.09724e-07
		hsa-miR-148a	GSTP1	-3.9814	0.000231214
		hsa-miR-148a	GSTP1	-3.70011	0.000554558
		hsa-miR-148a	GSTP1	-3.41864	0.00129228
		hsa-miR-148a	GSTP1	-3.99806	0.000229271
		hsa-miR-148a	GSTP1	-4.86439	1.32856e-05
		hsa-miR-148a	ADRB1	-3.95314	0.000252763
		hsa-miR-148a	GSTP1	-4.579	3.55567e-05
		hsa-miR-148b	PTGIS	-4.37951	7.49236e-05
		hsa-miR-148b	PTGIS	-3.20601	0.00242167
		hsa-miR-148b	GSTP1	-3.055	0.00381457
		hsa-miR-148b	KCNH2	-4.23074	0.000106933
		hsa-miR-148b	GSTP1	-3.26029	0.00207383
		hsa-miR-148b	GSTP1	-3.00674	0.00423
		hsa-miR-148b	GSTP1	-3.10358	0.00330059
		hsa-miR-148b	GSTP1	-3.75607	0.000484318
		hsa-miR-148b	GSTP1	-3.53168	0.00096681
		hsa-miR-149*	ABCB1	-3.10799	0.00326041
		hsa-miR-149*	F5	-5.03237	8.6636e-06
		hsa-miR-149*	ABCB1	-3.59716	0.000758411
		hsa-miR-149*	SLCO1B1	-3.52611	0.000952899
		hsa-miR-149*	F5	-5.75327	7.24697e-07
		hsa-miR-149*	F5	-5.74209	8.06676e-07
		hsa-miR-149*	ABCB1	-3.81204	0.000416395
		hsa-miR-149*	ABCB1	-3.95093	0.00026561
		hsa-miR-149*	F5	-5.61901	9.52343e-07
		hsa-miR-149*	ABCB1	-3.74372	0.000485097
		hsa-miR-149*	F5	-5.28396	3.20096e-06
		hsa-miR-149*	F5	-5.46203	2.20258e-06
		hsa-miR-149*	ABCB1	-3.74492	0.000483324
		hsa-miR-149*	ABCB1	-4.67877	2.56098e-05
		hsa-miR-149*	F5	-4.95742	1.01393e-05
		hsa-miR-149*	F5	-5.13695	5.54368e-06
		hsa-miR-149*	F5	-5.04252	7.28463e-06
		hsa-miR-150	ADRB2	-3.20747	0.00271763
		hsa-miR-150	ADRB2	-3.28076	0.00222297
		hsa-miR-150	ADRB2	-3.71039	0.000695381
		hsa-miR-150	MTHFR	-3.38963	0.00161327
		hsa-miR-150	ADRB2	-3.0289	0.00452096
		hsa-miR-150	MTHFR	-3.18368	0.00289957
		hsa-miR-150	ADRB2	-3.44907	0.00142002
		hsa-miR-150	ADRB2	-3.50167	0.00119937
		hsa-miR-150	ADRB2	-3.51153	0.00114247
		hsa-miR-150	ADRB2	-3.11741	0.00357706
		hsa-miR-151-3p	PTGIS	-5.07386	9.35415e-06
		hsa-miR-151-3p	PTGIS	-3.26744	0.00210864
		hsa-miR-151-3p	KCNH2	-3.57633	0.00086167
		hsa-miR-151-3p	GSTP1	-3.32518	0.00181444
		hsa-miR-151-3p	GSTP1	-3.09935	0.00345517
		hsa-miR-151-5p	PTGIS	-5.46795	2.15963e-06
		hsa-miR-151-5p	PTGIS	-3.33929	0.00165102
		hsa-miR-151-5p	GSTP1	-3.27934	0.00203865
		hsa-miR-151-5p	KCNH2	-4.54352	3.86335e-05
		hsa-miR-151-5p	GSTP1	-3.48453	0.00107823
		hsa-miR-151-5p	GSTP1	-3.19611	0.00249082
		hsa-miR-151-5p	GSTP1	-2.95665	0.00485211
		hsa-miR-151-5p	GSTP1	-3.26973	0.00206813
		hsa-miR-151-5p	GSTP1	-3.98475	0.000239013
		hsa-miR-151-5p	GSTP1	-3.70088	0.000583428
		hsa-miR-152	PTGIS	-5.29974	3.77252e-06
		hsa-miR-152	PTGIS	-3.88015	0.000324136
		hsa-miR-152	NQO1	-3.77335	0.000450874
		hsa-miR-152	GSTP1	-3.5971	0.000810289
		hsa-miR-152	KCNH2	-5.19646	4.31644e-06
		hsa-miR-152	GSTP1	-4.15644	0.000135679
		hsa-miR-152	GSTP1	-4.02292	0.000207286
		hsa-miR-152	GSTP1	-3.59215	0.000782015
		hsa-miR-152	GSTP1	-3.84263	0.000379202
		hsa-miR-152	GSTP1	-4.2823	9.31183e-05
		hsa-miR-152	GSTP1	-3.83555	0.000387518
		hsa-miR-17	PTGIS	-3.55449	0.000919036
		hsa-miR-17*	PTGIS	-5.68793	1.6619e-06
		hsa-miR-17*	PTGIS	-3.90383	0.000354829
		hsa-miR-17*	NQO1	-3.06372	0.00390181
		hsa-miR-17*	KCNH2	-4.20799	0.000141389
		hsa-miR-17*	GSTP1	-2.98506	0.00481852
		hsa-miR-17*	GSTP1	-3.55052	0.00100127
		hsa-miR-17*	GSTP1	-3.02429	0.00445029
		hsa-miR-181a	PTGIS	-3.72824	0.00055895
		hsa-miR-183*	F5	-3.49659	0.00121674
		hsa-miR-183*	ABCB1	-4.07174	0.000220854
		hsa-miR-183*	F5	-6.21211	2.91399e-07
		hsa-miR-183*	ABCB1	-3.33505	0.0018186
		hsa-miR-183*	CYP2D6	-3.92114	0.00032809
		hsa-miR-183*	SLCO1B1	-3.65372	0.000742438
		hsa-miR-183*	F5	-6.45647	1.20447e-07
		hsa-miR-183*	F5	-6.25175	2.57156e-07
		hsa-miR-183*	ABCB1	-3.57857	0.000943011
		hsa-miR-183*	ABCB1	-4.29153	0.000109406
		hsa-miR-183*	F5	-6.66613	4.88952e-08
		hsa-miR-183*	ABCB1	-3.67787	0.000676919
		hsa-miR-183*	F5	-6.47372	1.02065e-07
		hsa-miR-183*	F5	-6.56114	9.70932e-08
		hsa-miR-183*	ABCB1	-4.02306	0.000241017
		hsa-miR-183*	ABCB1	-3.99646	0.000268759
		hsa-miR-183*	F5	-6.01043	5.009e-07
		hsa-miR-183*	F5	-6.1028	3.72767e-07
		hsa-miR-183*	F5	-6.13816	3.0218e-07
		hsa-miR-183*	ABCB1	-3.29877	0.00207947
		hsa-miR-184	ADRB2	-3.43978	0.0015221
		hsa-miR-184	ABCB1	-3.00869	0.00428659
		hsa-miR-184	F5	-3.26859	0.00210178
		hsa-miR-184	ADRB2	-3.78905	0.000437887
		hsa-miR-184	ADRB2	-3.8736	0.000330798
		hsa-miR-184	ABCB1	-3.23247	0.002221
		hsa-miR-184	ADRB2	-3.40672	0.00139436
		hsa-miR-184	F5	-3.64368	0.000692856
		hsa-miR-184	F5	-3.70294	0.000590985
		hsa-miR-184	ABCB1	-3.61624	0.000752117
		hsa-miR-184	ABCB1	-3.72003	0.00054048
		hsa-miR-184	F5	-3.7833	0.000429378
		hsa-miR-184	ADRB2	-4.09097	0.00017555
		hsa-miR-184	ABCB1	-3.56846	0.000826959
		hsa-miR-184	ADRB2	-3.83761	0.000369843
		hsa-miR-184	ADRB2	-4.16778	0.000127659
		hsa-miR-184	F5	-3.61047	0.000740067
		hsa-miR-184	F5	-4.47711	5.49425e-05
		hsa-miR-184	ABCB1	-3.68852	0.000574571
		hsa-miR-184	ABCB1	-3.83009	0.00038608
		hsa-miR-184	ADRB2	-3.6441	0.000691991
		hsa-miR-184	F5	-3.3964	0.00141679
		hsa-miR-184	F5	-3.59508	0.000787774
		hsa-miR-184	F5	-3.4734	0.00111436
		hsa-miR-184	ABCB1	-3.01115	0.00425794
		hsa-miR-184	ADRB2	-3.27573	0.00218161
		hsa-miR-185	ADRB2	-3.23282	0.00267294
		hsa-miR-185	ABCB1	-2.99489	0.00445121
		hsa-miR-185	F5	-3.30734	0.00188243
		hsa-miR-185	MTHFR	-3.65246	0.000651926
		hsa-miR-185	ADRB2	-4.09892	0.000166971
		hsa-miR-185	ADRB2	-4.12383	0.00015055
		hsa-miR-185	ABCB1	-3.10911	0.00315255
		hsa-miR-185	MTHFR	-3.13461	0.00299481
		hsa-miR-185	ADRB2	-3.71281	0.000562797
		hsa-miR-185	MTHFR	-3.91331	0.000292337
		hsa-miR-185	F5	-3.56599	0.000873433
		hsa-miR-185	MTHFR	-4.58622	3.24699e-05
		hsa-miR-185	F5	-3.66613	0.000659847
		hsa-miR-185	ABCB1	-3.05957	0.00372796
		hsa-miR-185	MTHFR	-4.26916	9.71262e-05
		hsa-miR-185	ABCB1	-3.50122	0.00104149
		hsa-miR-185	MTHFR	-3.91528	0.000296738
		hsa-miR-185	F5	-3.76679	0.000451832
		hsa-miR-185	ADRB2	-4.44138	5.75331e-05
		hsa-miR-185	ABCB1	-3.43365	0.00123627
		hsa-miR-185	MTHFR	-4.41326	6.29905e-05
		hsa-miR-185	MTHFR	-3.58165	0.000807069
		hsa-miR-185	ADRB2	-4.1143	0.000155182
		hsa-miR-185	ADRB2	-4.45443	5.0216e-05
		hsa-miR-185	F5	-3.5076	0.00100686
		hsa-miR-185	F5	-3.68187	0.000641892
		hsa-miR-185	ABCB1	-3.4632	0.0011327
		hsa-miR-185	ABCB1	-3.5124	0.00100762
		hsa-miR-185	ADRB2	-3.77705	0.000463239
		hsa-miR-185	F5	-3.40459	0.00138332
		hsa-miR-185	F5	-3.64916	0.000669708
		hsa-miR-185	F5	-3.4325	0.00125729
		hsa-miR-185	MTHFR	-3.56686	0.000955187
		hsa-miR-185	ABCB1	-3.03063	0.00403671
		hsa-miR-185	ADRB2	-3.30518	0.00200952
		hsa-miR-185*	ADRB2	-3.05775	0.00425549
		hsa-miR-185*	ADRB2	-3.61199	0.000748873
		hsa-miR-185*	ADRB2	-3.43497	0.00124817
		hsa-miR-185*	ADRB2	-3.27292	0.00204942
		hsa-miR-185*	MTHFR	-3.32681	0.00169115
		hsa-miR-185*	MTHFR	-3.05498	0.00373784
		hsa-miR-185*	ADRB2	-3.79027	0.000444966
		hsa-miR-185*	MTHFR	-3.27409	0.00204263
		hsa-miR-185*	ADRB2	-3.62988	0.000697992
		hsa-miR-185*	ADRB2	-3.77769	0.000436878
		hsa-miR-185*	ADRB2	-3.46799	0.00116609
		hsa-miR-185*	ADRB2	-2.98918	0.00476578
		hsa-miR-186	PTGIS	-4.40808	7.63174e-05
		hsa-miR-186	GSTP1	-3.36723	0.00166042
		hsa-miR-186	KCNH2	-3.60324	0.000795665
		hsa-miR-186	GSTP1	-3.65112	0.000690079
		hsa-miR-186	GSTP1	-3.30053	0.00191938
		hsa-miR-186	GSTP1	-3.24087	0.00227335
		hsa-miR-186	GSTP1	-3.5543	0.000952913
		hsa-miR-186	GSTP1	-4.02987	0.000223557
		hsa-miR-186	GSTP1	-3.70351	0.00061435
		hsa-miR-187*	ADRB2	-3.24996	0.00216133
		hsa-miR-187*	ADRB2	-3.06352	0.00361526
		hsa-miR-187*	ADRB2	-3.00499	0.00433012
		hsa-miR-187*	ADRB2	-3.72101	0.000549025
		hsa-miR-187*	ADRB2	-3.37593	0.00148396
		hsa-miR-187*	ADRB2	-3.31509	0.0017498
		hsa-miR-187*	ADRB2	-3.03457	0.00399334
		hsa-miR-192	PTGIS	-6.08517	2.52948e-07
		hsa-miR-192	PTGIS	-3.41689	0.00129898
		hsa-miR-192	NQO1	-3.37899	0.00145211
		hsa-miR-192	GSTP1	-3.74434	0.000511597
		hsa-miR-192	KCNH2	-5.46814	1.60989e-06
		hsa-miR-192	GSTP1	-4.03468	0.000195319
		hsa-miR-192	GSTP1	-3.91237	0.000287307
		hsa-miR-192	GSTP1	-3.56218	0.000842736
		hsa-miR-192	GSTP1	-3.88396	0.000326977
		hsa-miR-192	GSTP1	-4.90183	1.17144e-05
		hsa-miR-192	GSTP1	-4.23245	0.000109235
		hsa-miR-192*	PTGIS	-5.40554	3.22743e-06
		hsa-miR-192*	PTGIS	-3.54779	0.00093737
		hsa-miR-192*	GSTP1	-4.14518	0.000165979
		hsa-miR-192*	KCNH2	-4.79892	1.8677e-05
		hsa-miR-192*	GSTP1	-4.51421	4.70726e-05
		hsa-miR-192*	GSTP1	-4.29809	9.39172e-05
		hsa-miR-192*	GSTP1	-3.90158	0.000323568
		hsa-miR-192*	GSTP1	-4.32317	9.25375e-05
		hsa-miR-192*	GSTP1	-5.06449	8.19296e-06
		hsa-miR-192*	GSTP1	-4.68874	2.90534e-05
		hsa-miR-193a-3p	PTGIS	-5.96911	3.74643e-07
		hsa-miR-193a-3p	PTGIS	-3.91672	0.000283412
		hsa-miR-193a-3p	GSTP1	-4.17461	0.000134901
		hsa-miR-193a-3p	KCNH2	-5.54872	1.21661e-06
		hsa-miR-193a-3p	GSTP1	-5.1841	4.29448e-06
		hsa-miR-193a-3p	GSTP1	-4.90395	1.11728e-05
		hsa-miR-193a-3p	GSTP1	-4.55853	3.55969e-05
		hsa-miR-193a-3p	GSTP1	-5.15564	5.20459e-06
		hsa-miR-193a-3p	GSTP1	-5.95847	3.11058e-07
		hsa-miR-193a-3p	ADRB1	-2.97524	0.00457283
		hsa-miR-193a-3p	GSTP1	-5.54559	1.38137e-06
		hsa-miR-193a-5p	ADRB2	-4.20435	0.000172169
		hsa-miR-193a-5p	ADRB2	-5.2974	3.21987e-06
		hsa-miR-193a-5p	ADRB2	-5.1801	4.56402e-06
		hsa-miR-193a-5p	ADRB2	-4.6516	2.90596e-05
		hsa-miR-193a-5p	ADRB2	-4.1544	0.000147755
		hsa-miR-193a-5p	F5	-2.99335	0.00451363
		hsa-miR-193a-5p	F5	-2.95513	0.00483192
		hsa-miR-193a-5p	ADRB2	-5.5805	1.30408e-06
		hsa-miR-193a-5p	ADRB2	-5.31507	2.87754e-06
		hsa-miR-193a-5p	ADRB2	-5.64527	8.68993e-07
		hsa-miR-193a-5p	ADRB2	-4.93081	1.15782e-05
		hsa-miR-193a-5p	ADRB2	-4.40232	7.76946e-05
		hsa-miR-193b	PTGIS	-3.46966	0.00117859
		hsa-miR-193b	GSTP1	-3.18857	0.00251787
		hsa-miR-193b	GSTP1	-3.28848	0.00193581
		hsa-miR-193b	GSTP1	-3.87204	0.000332411
		hsa-miR-193b	GSTP1	-3.49915	0.00104788
		hsa-miR-194	PTGIS	-5.38696	2.66143e-06
		hsa-miR-194	PTGIS	-3.29015	0.00188095
		hsa-miR-194	NQO1	-3.66302	0.00062105
		hsa-miR-194	GSTP1	-4.26099	0.000102568
		hsa-miR-194	KCNH2	-5.97186	2.76802e-07
		hsa-miR-194	GSTP1	-4.56976	3.42945e-05
		hsa-miR-194	GSTP1	-4.5562	3.58732e-05
		hsa-miR-194	GSTP1	-4.1878	0.000119695
		hsa-miR-194	GSTP1	-4.68427	2.51486e-05
		hsa-miR-194	GSTP1	-5.37179	2.36888e-06
		hsa-miR-194	ADRB1	-2.99039	0.00438622
		hsa-miR-194	GSTP1	-4.679	2.55903e-05
		hsa-miR-195	GSTP1	-3.07342	0.00351713
		hsa-miR-196a*	PTGIS	-5.74983	9.09074e-07
		hsa-miR-196a*	PTGIS	-3.41536	0.00134049
		hsa-miR-196a*	NQO1	-2.97324	0.00467815
		hsa-miR-196a*	GSTP1	-3.37866	0.00155738
		hsa-miR-196a*	KCNH2	-4.77527	1.86095e-05
		hsa-miR-196a*	GSTP1	-3.50328	0.00103517
		hsa-miR-196a*	GSTP1	-3.27076	0.00203661
		hsa-miR-196a*	GSTP1	-3.13476	0.00306056
		hsa-miR-196a*	GSTP1	-3.97985	0.000248345
		hsa-miR-196a*	ADRB1	-2.96156	0.00482945
		hsa-miR-196a*	GSTP1	-3.49453	0.00109601
		hsa-miR-199a-3p/hsa-miR-199b-3p	PTGIS	-3.35401	0.00164707
		hsa-miR-199a-5p	PTGIS	-2.97005	0.00480774
		hsa-miR-19a	PTGIS	-4.17912	0.000136723
		hsa-miR-19a	ADRB1	-3.19258	0.00248924
		hsa-miR-19b	PTGIS	-5.14764	5.9123e-06
		hsa-miR-19b	PTGIS	-3.5249	0.000942462
		hsa-miR-19b	KCNH2	-3.81788	0.000385777
		hsa-miR-19b	ALOX5	-3.02492	0.00398734
		hsa-miR-19b	ADRB1	-3.86551	0.000332641
		hsa-miR-19b	TYMS	-3.01843	0.00417397
		hsa-miR-200a	F5	-3.51169	0.00111954
		hsa-miR-200a	SLCO1B1	-4.11047	0.000179245
		hsa-miR-200a	CYP2C19	-3.56026	0.000919551
		hsa-miR-200a	CYP2C9	-3.52028	0.0010337
		hsa-miR-200a	F5	-3.1863	0.00279401
		hsa-miR-200a	F5	-3.21548	0.00261732
		hsa-miR-200a	F5	-3.31512	0.00186715
		hsa-miR-200a	CYP2C19	-3.35466	0.00166812
		hsa-miR-200a	F5	-3.468	0.00122402
		hsa-miR-200a	F5	-3.2315	0.00246653
		hsa-miR-200a	F5	-3.40835	0.00147734
		hsa-miR-200a	F5	-3.17156	0.00286955
		hsa-miR-200a	F5	-3.44848	0.00129489
		hsa-miR-200b	F5	-3.60598	0.00080378
		hsa-miR-200b	SLCO1B1	-3.86736	0.000344186
		hsa-miR-200b	CYP2C19	-3.43174	0.00126011
		hsa-miR-200b	CYP2C9	-3.30129	0.00184302
		hsa-miR-200b	F5	-3.32015	0.00181484
		hsa-miR-200b	F5	-3.29336	0.00198607
		hsa-miR-200b	F5	-3.3906	0.00142169
		hsa-miR-200b	CYP2C19	-3.18438	0.00257516
		hsa-miR-200b	F5	-3.56837	0.00085321
		hsa-miR-200b	F5	-3.35955	0.00167024
		hsa-miR-200b	F5	-3.50892	0.00103397
		hsa-miR-200b	F5	-3.32528	0.00176425
		hsa-miR-200b	F5	-3.56946	0.00085045
		hsa-miR-20a	PTGIS	-3.54959	0.000932419
		hsa-miR-20a	TYMS	-3.04355	0.00389602
		hsa-miR-20b	PTGIS	-3.60831	0.000798277
		hsa-miR-20b	PTGIS	-3.24659	0.0021569
		hsa-miR-21	F5	-3.00808	0.00447848
		hsa-miR-21	F5	-4.02466	0.000216021
		hsa-miR-21	CYP3A4	-3.05145	0.00370415
		hsa-miR-21*	BRCA1	-3.4378	0.00169223
		hsa-miR-21*	BRCA1	-3.43147	0.0015573
		hsa-miR-21*	BRCA1	-5.15198	8.25096e-06
		hsa-miR-21*	SULT1A1	-2.9974	0.00466247
		hsa-miR-21*	CYP2C19	-3.51315	0.00109387
		hsa-miR-21*	BRCA1	-3.25024	0.00234172
		hsa-miR-21*	ALDH1A1	-3.97998	0.000282429
		hsa-miR-21*	BRCA1	-3.81087	0.000467851
		hsa-miR-21*	CYP2C19	-3.28674	0.00208322
		hsa-miR-21*	BRCA1	-3.65782	0.000733612
		hsa-miR-21*	COMT	-3.29388	0.00204195
		hsa-miR-21*	BRCA1	-3.47931	0.00125218
		hsa-miR-21*	BRCA1	-3.83619	0.000423334
		hsa-miR-21*	BRCA1	-3.10043	0.00363124
		hsa-miR-21*	BRCA1	-4.22238	0.00013529
		hsa-miR-215	PTGIS	-5.14103	6.04352e-06
		hsa-miR-215	PTGIS	-3.14169	0.00287599
		hsa-miR-215	NQO1	-3.73757	0.00049436
		hsa-miR-215	GSTP1	-3.96864	0.000257141
		hsa-miR-215	KCNH2	-5.93384	3.16352e-07
		hsa-miR-215	GSTP1	-4.35203	7.02587e-05
		hsa-miR-215	GSTP1	-4.28952	8.6129e-05
		hsa-miR-215	GSTP1	-4.08838	0.000164631
		hsa-miR-215	GSTP1	-4.42547	5.86673e-05
		hsa-miR-215	GSTP1	-5.07048	6.62572e-06
		hsa-miR-215	GSTP1	-4.44041	5.58907e-05
		hsa-miR-22	PTGIS	-4.0705	0.000192033
		hsa-miR-22	VDR	-3.30888	0.00184924
		hsa-miR-22	VDR	-3.26928	0.00202097
		hsa-miR-22	VDR	-2.99476	0.00445273
		hsa-miR-22	VDR	-3.12525	0.00307429
		hsa-miR-22	VDR	-3.33125	0.00168997
		hsa-miR-22	KCNH2	-5.25279	3.39064e-06
		hsa-miR-22	GSTP1	-3.12854	0.00304613
		hsa-miR-22	GSTP1	-3.80202	0.000412804
		hsa-miR-22	GSTP1	-3.01398	0.00418477
		hsa-miR-22	VDR	-3.4095	0.00136365
		hsa-miR-22*	PTGIS	-5.71471	9.49272e-07
		hsa-miR-22*	PTGIS	-4.38007	6.59717e-05
		hsa-miR-22*	GSTP1	-4.35319	7.88317e-05
		hsa-miR-22*	KCNH2	-5.54472	1.30621e-06
		hsa-miR-22*	GSTP1	-4.79643	1.6684e-05
		hsa-miR-22*	GSTP1	-4.68912	2.38633e-05
		hsa-miR-22*	GSTP1	-4.22458	0.000109073
		hsa-miR-22*	GSTP1	-4.72039	2.31949e-05
		hsa-miR-22*	GSTP1	-5.65928	9.35688e-07
		hsa-miR-22*	ADRB1	-3.7549	0.00047714
		hsa-miR-22*	GSTP1	-5.40063	2.39808e-06
		hsa-miR-220a	PTGIS	-6.01974	4.43379e-07
		hsa-miR-220a	PTGIS	-4.16765	0.000141739
		hsa-miR-220a	GSTP1	-4.41256	7.24703e-05
		hsa-miR-220a	KCNH2	-5.92954	4.28298e-07
		hsa-miR-220a	GSTP1	-5.08941	7.1726e-06
		hsa-miR-220a	GSTP1	-4.98883	1.00042e-05
		hsa-miR-220a	GSTP1	-4.63754	3.15985e-05
		hsa-miR-220a	GSTP1	-5.04261	9.26931e-06
		hsa-miR-220a	GSTP1	-5.79493	6.74946e-07
		hsa-miR-220a	ADRB1	-2.98437	0.00462488
		hsa-miR-220a	GSTP1	-5.44844	2.45656e-06
		hsa-miR-221	CYP2A6	-3.13404	0.00336781
		hsa-miR-222	CYP2A6	-3.26247	0.00213858
		hsa-miR-23a	F5	-3.75044	0.000546399
		hsa-miR-23a	ALDH1A1	-3.04649	0.00379023
		hsa-miR-23b	PTGIS	-6.50425	6.11461e-08
		hsa-miR-23b	KCNJ11	-3.10308	0.00327066
		hsa-miR-23b	PTGIS	-2.99838	0.0042908
		hsa-miR-23b	NQO1	-3.42971	0.00125076
		hsa-miR-23b	GSTP1	-3.99497	0.000236948
		hsa-miR-23b	KCNH2	-7.46123	1.44874e-09
		hsa-miR-23b	GSTP1	-4.32512	7.67064e-05
		hsa-miR-23b	GSTP1	-4.3217	7.75648e-05
		hsa-miR-23b	GSTP1	-4.05386	0.000183774
		hsa-miR-23b	GSTP1	-4.30173	8.74854e-05
		hsa-miR-23b	GSTP1	-4.95134	9.91474e-06
		hsa-miR-23b	ADRB1	-3.64091	0.000664254
		hsa-miR-23b	GSTP1	-4.42795	5.81989e-05
		hsa-miR-24	PTGIS	-7.50097	2.12231e-09
		hsa-miR-24	KCNJ11	-3.02388	0.00407256
		hsa-miR-24	NQO1	-4.4012	5.98156e-05
		hsa-miR-24	GSTP1	-3.63342	0.00071446
		hsa-miR-24	KCNH2	-7.72304	5.78676e-10
		hsa-miR-24	GSTP1	-3.99207	0.000223552
		hsa-miR-24	GSTP1	-3.96009	0.000247292
		hsa-miR-24	GSTP1	-3.87241	0.000325565
		hsa-miR-24	GSTP1	-4.20763	0.000118245
		hsa-miR-24	GSTP1	-4.68629	2.40892e-05
		hsa-miR-24	ADRB1	-3.19061	0.00250325
		hsa-miR-24	GSTP1	-4.28939	9.10231e-05
		hsa-miR-24-1*	PTGIS	-6.85545	1.86259e-08
		hsa-miR-24-1*	PTGIS	-4.1254	0.000146257
		hsa-miR-24-1*	NQO1	-4.05392	0.000183739
		hsa-miR-24-1*	GSTP1	-4.41946	6.17462e-05
		hsa-miR-24-1*	KCNH2	-6.79143	1.53585e-08
		hsa-miR-24-1*	GSTP1	-5.08658	5.99895e-06
		hsa-miR-24-1*	GSTP1	-4.78561	1.66635e-05
		hsa-miR-24-1*	GSTP1	-4.52468	3.98223e-05
		hsa-miR-24-1*	GSTP1	-4.95546	1.02059e-05
		hsa-miR-24-1*	GSTP1	-5.92019	3.55395e-07
		hsa-miR-24-1*	ADRB1	-4.01156	0.000210182
		hsa-miR-24-1*	GSTP1	-5.43572	2.01073e-06
		hsa-miR-25*	ADRB2	-3.19387	0.00296709
		hsa-miR-25*	F5	-4.78542	1.87282e-05
		hsa-miR-25*	ABCB1	-3.85142	0.000369126
		hsa-miR-25*	F5	-6.69464	3.20881e-08
		hsa-miR-25*	ADRB2	-3.56193	0.000869745
		hsa-miR-25*	ADRB2	-3.76672	0.000460153
		hsa-miR-25*	ABCB1	-3.44142	0.00120821
		hsa-miR-25*	ADRB2	-3.56208	0.000883631
		hsa-miR-25*	SLCO1B1	-4.33321	7.68144e-05
		hsa-miR-25*	CYP2C9	-3.32536	0.00169832
		hsa-miR-25*	F5	-6.62769	3.64047e-08
		hsa-miR-25*	DPYD	-3.74839	0.000478179
		hsa-miR-25*	MTHFR	-2.94325	0.00499133
		hsa-miR-25*	F5	-6.79956	2.25001e-08
		hsa-miR-25*	ABCB1	-3.51304	0.00102149
		hsa-miR-25*	MTHFR	-3.08416	0.00344747
		hsa-miR-25*	ABCB1	-3.92588	0.000287135
		hsa-miR-25*	F5	-7.1853	3.82504e-09
		hsa-miR-25*	ADRB2	-3.90388	0.000314158
		hsa-miR-25*	ABCB1	-3.82513	0.000377194
		hsa-miR-25*	ADRB2	-3.71065	0.000546268
		hsa-miR-25*	ADRB2	-4.16017	0.000130823
		hsa-miR-25*	F5	-6.95748	9.48214e-09
		hsa-miR-25*	F5	-7.37634	3.68448e-09
		hsa-miR-25*	ABCB1	-4.03057	0.000197888
		hsa-miR-25*	ABCB1	-4.18737	0.00012613
		hsa-miR-25*	ADRB2	-3.64766	0.000684643
		hsa-miR-25*	F5	-6.72477	2.35983e-08
		hsa-miR-25*	F5	-6.94987	1.08351e-08
		hsa-miR-25*	F5	-6.76212	1.87687e-08
		hsa-miR-25*	ABCB1	-3.36416	0.00157734
		hsa-miR-25*	ADRB2	-3.23612	0.00243522
		hsa-miR-26a	PTGIS	-6.89392	1.63555e-08
		hsa-miR-26a	PTGIS	-3.3436	0.00161044
		hsa-miR-26a	NQO1	-3.58786	0.000780008
		hsa-miR-26a	GSTP1	-3.3733	0.0015362
		hsa-miR-26a	KCNH2	-6.30771	8.4803e-08
		hsa-miR-26a	GSTP1	-3.62837	0.000690034
		hsa-miR-26a	GSTP1	-3.44473	0.00119641
		hsa-miR-26a	GSTP1	-3.31639	0.00174317
		hsa-miR-26a	GSTP1	-3.80888	0.000412064
		hsa-miR-26a	GSTP1	-4.04419	0.000193819
		hsa-miR-26a	ADRB1	-4.39256	6.15336e-05
		hsa-miR-26a	GSTP1	-4.09365	0.000169772
		hsa-miR-26b	PTGIS	-7.43103	2.6824e-09
		hsa-miR-26b	PTGIS	-3.41537	0.0013048
		hsa-miR-26b	NQO1	-4.11449	0.000151455
		hsa-miR-26b	GSTP1	-3.18632	0.00261913
		hsa-miR-26b	KCNH2	-6.65062	2.52592e-08
		hsa-miR-26b	GSTP1	-3.33455	0.00165346
		hsa-miR-26b	GSTP1	-3.17301	0.00263177
		hsa-miR-26b	GSTP1	-3.04825	0.00373733
		hsa-miR-26b	GSTP1	-3.50499	0.00102995
		hsa-miR-26b	ALOX5	-2.9559	0.00482178
		hsa-miR-26b	GSTP1	-3.77553	0.000447861
		hsa-miR-26b	ADRB1	-4.22482	0.00010622
		hsa-miR-26b	GSTP1	-3.87371	0.000337502
		hsa-miR-27a	PTGIS	-3.16224	0.00283502
		hsa-miR-27b	PTGIS	-6.4421	7.54773e-08
		hsa-miR-27b	PTGIS	-3.40593	0.00134158
		hsa-miR-27b	NQO1	-4.44763	5.13533e-05
		hsa-miR-27b	GSTP1	-3.95766	0.000266045
		hsa-miR-27b	KCNH2	-6.95045	8.75845e-09
		hsa-miR-27b	GSTP1	-4.45261	5.05191e-05
		hsa-miR-27b	GSTP1	-4.30895	8.08529e-05
		hsa-miR-27b	GSTP1	-4.20788	0.00011219
		hsa-miR-27b	GSTP1	-4.52423	4.25364e-05
		hsa-miR-27b	GSTP1	-5.19852	4.28609e-06
		hsa-miR-27b	GSTP1	-4.62429	3.06426e-05
		hsa-miR-28-5p	PTGIS	-5.95665	3.90771e-07
		hsa-miR-28-5p	PTGIS	-3.57219	0.000817733
		hsa-miR-28-5p	GSTP1	-3.38655	0.00147838
		hsa-miR-28-5p	KCNH2	-4.50361	4.26966e-05
		hsa-miR-28-5p	GSTP1	-3.81431	0.000390064
		hsa-miR-28-5p	GSTP1	-3.43504	0.0012312
		hsa-miR-28-5p	GSTP1	-3.194	0.0024792
		hsa-miR-28-5p	GSTP1	-3.65362	0.000660772
		hsa-miR-28-5p	GSTP1	-4.4585	5.10724e-05
		hsa-miR-28-5p	GSTP1	-4.19106	0.000124657
		hsa-miR-298	ADRB2	-3.28374	0.0023778
		hsa-miR-298	ABCB1	-2.99848	0.0044512
		hsa-miR-298	F5	-3.12005	0.00318809
		hsa-miR-298	ABCB1	-3.44205	0.00127724
		hsa-miR-298	F5	-3.92552	0.000307888
		hsa-miR-298	ADRB2	-3.92292	0.000296227
		hsa-miR-298	ADRB2	-3.9208	0.000291698
		hsa-miR-298	ABCB1	-3.69855	0.000566781
		hsa-miR-298	ADRB2	-3.7018	0.000593005
		hsa-miR-298	SLCO1B1	-3.27014	0.00204024
		hsa-miR-298	F5	-4.12256	0.000163247
		hsa-miR-298	MTHFR	-3.63412	0.000689112
		hsa-miR-298	F5	-4.23531	0.000118032
		hsa-miR-298	ABCB1	-3.71776	0.00056526
		hsa-miR-298	MTHFR	-3.42932	0.00130559
		hsa-miR-298	ABCB1	-4.12276	0.000158864
		hsa-miR-298	F5	-4.40705	6.04207e-05
		hsa-miR-298	ADRB2	-4.29575	9.46166e-05
		hsa-miR-298	ABCB1	-4.1109	0.00015687
		hsa-miR-298	MTHFR	-3.24571	0.00224248
		hsa-miR-298	ADRB2	-4.13014	0.000151268
		hsa-miR-298	ADRB2	-4.30019	8.54819e-05
		hsa-miR-298	F5	-4.16163	0.000136889
		hsa-miR-298	F5	-4.37751	7.8029e-05
		hsa-miR-298	ABCB1	-4.18557	0.000123612
		hsa-miR-298	ABCB1	-3.99266	0.000238659
		hsa-miR-298	ADRB2	-3.8732	0.000352922
		hsa-miR-298	F5	-3.93745	0.000283224
		hsa-miR-298	F5	-4.0877	0.000177365
		hsa-miR-298	F5	-4.02682	0.000209517
		hsa-miR-298	ABCB1	-3.58127	0.00084918
		hsa-miR-298	ADRB2	-3.18685	0.00283094
		hsa-miR-29a	PTGIS	-3.25976	0.00215509
		hsa-miR-29a	KCNH2	-3.20118	0.0024289
		hsa-miR-29b	PTGIS	-3.25292	0.00219724
		hsa-miR-29b	KCNH2	-2.99539	0.00432633
		hsa-miR-29b	GSTP1	-3.35314	0.00158588
		hsa-miR-29c	GSTP1	-3.39507	0.0014423
		hsa-miR-29c	GSTP1	-4.3852	6.30352e-05
		hsa-miR-29c	GSTP1	-4.08495	0.000166441
		hsa-miR-29c	GSTP1	-3.71383	0.000531734
		hsa-miR-29c	GSTP1	-4.08434	0.000174833
		hsa-miR-29c	GSTP1	-4.59313	3.28017e-05
		hsa-miR-29c	GSTP1	-4.19441	0.000123332
		hsa-miR-29c	GSTP1	-3.4394	0.00135204
		hsa-miR-29c	GSTP1	-3.37248	0.00160982
		hsa-miR-300	MTHFR	-3.6175	0.000713151
		hsa-miR-300	MTHFR	-3.37707	0.00149876
		hsa-miR-302d*	ADRB2	-3.07236	0.00409523
		hsa-miR-302d*	ABCB1	-3.1891	0.00259873
		hsa-miR-302d*	MTHFR	-3.44927	0.00119666
		hsa-miR-302d*	ADRB2	-3.4363	0.00126081
		hsa-miR-302d*	ADRB2	-3.46417	0.00114518
		hsa-miR-302d*	ABCB1	-2.95475	0.00483696
		hsa-miR-302d*	ADRB2	-3.12436	0.00311526
		hsa-miR-302d*	MTHFR	-3.69701	0.00056944
		hsa-miR-302d*	MTHFR	-4.17969	0.000122862
		hsa-miR-302d*	ABCB1	-2.96229	0.00486367
		hsa-miR-302d*	MTHFR	-3.70218	0.000570569
		hsa-miR-302d*	ABCB1	-3.19675	0.00251413
		hsa-miR-302d*	MTHFR	-3.38933	0.00144626
		hsa-miR-302d*	ADRB2	-4.03263	0.000210718
		hsa-miR-302d*	ABCB1	-3.13924	0.00289597
		hsa-miR-302d*	MTHFR	-4.09174	0.000175131
		hsa-miR-302d*	MTHFR	-3.54076	0.000912146
		hsa-miR-302d*	ADRB2	-3.60521	0.000751885
		hsa-miR-302d*	ADRB2	-3.75048	0.000475113
		hsa-miR-302d*	ABCB1	-3.15905	0.00273807
		hsa-miR-302d*	ABCB1	-3.29397	0.00190554
		hsa-miR-302d*	ADRB2	-3.41815	0.00134874
		hsa-miR-302d*	MTHFR	-3.584	0.000909026
		hsa-miR-302d*	ABCB1	-3.00376	0.00434473
		hsa-miR-30a	PTGIS	-7.51993	1.99189e-09
		hsa-miR-30a	PTGIS	-2.99541	0.00432603
		hsa-miR-30a	GSTP1	-3.66089	0.000658022
		hsa-miR-30a	KCNH2	-5.99312	2.56868e-07
		hsa-miR-30a	GSTP1	-4.25464	9.64483e-05
		hsa-miR-30a	GSTP1	-3.83054	0.000370904
		hsa-miR-30a	GSTP1	-3.83136	0.00036996
		hsa-miR-30a	GSTP1	-4.3936	6.50521e-05
		hsa-miR-30a	GSTP1	-5.07101	6.6138e-06
		hsa-miR-30a	ADRB1	-3.30802	0.00178604
		hsa-miR-30a	GSTP1	-4.88149	1.30688e-05
		hsa-miR-30b	PTGIS	-9.17699	8.81779e-12
		hsa-miR-30b	PTGIS	-4.76051	1.81319e-05
		hsa-miR-30b	NQO1	-3.43025	0.00124876
		hsa-miR-30b	GSTP1	-3.47358	0.00114711
		hsa-miR-30b	KCNH2	-7.51921	1.1819e-09
		hsa-miR-30b	GSTP1	-3.95569	0.000250741
		hsa-miR-30b	GSTP1	-3.76061	0.000460522
		hsa-miR-30b	GSTP1	-3.61701	0.000714195
		hsa-miR-30b	GSTP1	-4.01422	0.000217959
		hsa-miR-30b	ALOX5	-3.73604	0.000496696
		hsa-miR-30b	GSTP1	-4.56632	3.58369e-05
		hsa-miR-30b	ADRB1	-5.13008	5.16901e-06
		hsa-miR-30b	GSTP1	-4.36923	7.03849e-05
		hsa-miR-30b*	F5	-3.28261	0.00199353
		hsa-miR-30b*	ABCB1	-2.98266	0.00460187
		hsa-miR-30b*	F5	-4.48969	5.09361e-05
		hsa-miR-30b*	ADRB2	-3.10531	0.00321761
		hsa-miR-30b*	ADRB2	-3.02084	0.00414652
		hsa-miR-30b*	CYP2C9	-3.34325	0.00161206
		hsa-miR-30b*	F5	-4.11262	0.000164013
		hsa-miR-30b*	DPYD	-3.16754	0.00267293
		hsa-miR-30b*	F5	-4.07706	0.000188151
		hsa-miR-30b*	ABCB1	-3.24962	0.00216341
		hsa-miR-30b*	F5	-4.47912	4.62916e-05
		hsa-miR-30b*	ADRB2	-3.80166	0.000429785
		hsa-miR-30b*	ABCB1	-3.07373	0.00348114
		hsa-miR-30b*	ADRB2	-3.15698	0.00275421
		hsa-miR-30b*	F5	-4.39173	6.35129e-05
		hsa-miR-30b*	F5	-4.50593	5.01142e-05
		hsa-miR-30b*	ABCB1	-3.04402	0.00378149
		hsa-miR-30b*	ABCB1	-3.02935	0.00401165
		hsa-miR-30b*	ADRB2	-2.98174	0.00461348
		hsa-miR-30b*	F5	-4.04576	0.000197416
		hsa-miR-30b*	F5	-4.33291	7.91342e-05
		hsa-miR-30b*	F5	-4.1464	0.000140098
		hsa-miR-30c	PTGIS	-8.46293	8.81578e-11
		hsa-miR-30c	PTGIS	-4.69433	2.2639e-05
		hsa-miR-30c	NQO1	-3.76536	0.000453823
		hsa-miR-30c	GSTP1	-3.34971	0.00164449
		hsa-miR-30c	KCNH2	-7.07169	5.70966e-09
		hsa-miR-30c	GSTP1	-3.92924	0.000272494
		hsa-miR-30c	GSTP1	-3.74519	0.000482917
		hsa-miR-30c	GSTP1	-3.65503	0.000636345
		hsa-miR-30c	GSTP1	-4.04178	0.000199902
		hsa-miR-30c	ALOX5	-2.9534	0.00485479
		hsa-miR-30c	GSTP1	-4.56313	3.62159e-05
		hsa-miR-30c	ADRB1	-4.42943	5.45199e-05
		hsa-miR-30c	GSTP1	-4.4698	5.07983e-05
		hsa-miR-30c-2*	ABCB1	-3.15791	0.00283655
		hsa-miR-30c-2*	F5	-3.27116	0.00205974
		hsa-miR-30c-2*	ABCB1	-4.29507	9.20098e-05
		hsa-miR-30c-2*	F5	-4.72872	2.34899e-05
		hsa-miR-30c-2*	ADRB2	-3.15473	0.00283037
		hsa-miR-30c-2*	ADRB2	-3.33315	0.00168071
		hsa-miR-30c-2*	ABCB1	-4.0993	0.000158991
		hsa-miR-30c-2*	ADRB2	-3.10351	0.00330119
		hsa-miR-30c-2*	SLCO1B1	-3.11447	0.00313607
		hsa-miR-30c-2*	F5	-5.06959	7.29377e-06
		hsa-miR-30c-2*	MTHFR	-3.71771	0.000525453
		hsa-miR-30c-2*	F5	-5.03142	8.69081e-06
		hsa-miR-30c-2*	ABCB1	-4.37763	7.06366e-05
		hsa-miR-30c-2*	MTHFR	-3.44493	0.0012293
		hsa-miR-30c-2*	ABCB1	-4.96346	9.93618e-06
		hsa-miR-30c-2*	MTHFR	-3.36452	0.0015544
		hsa-miR-30c-2*	F5	-5.31304	2.75448e-06
		hsa-miR-30c-2*	ADRB2	-3.56947	0.000864454
		hsa-miR-30c-2*	ABCB1	-4.82822	1.44339e-05
		hsa-miR-30c-2*	MTHFR	-3.39251	0.00145307
		hsa-miR-30c-2*	ADRB2	-3.28748	0.00191791
		hsa-miR-30c-2*	ADRB2	-3.62611	0.000694767
		hsa-miR-30c-2*	F5	-5.03033	7.5917e-06
		hsa-miR-30c-2*	F5	-5.11123	7.02659e-06
		hsa-miR-30c-2*	ABCB1	-4.89517	1.151e-05
		hsa-miR-30c-2*	ABCB1	-4.94056	1.07278e-05
		hsa-miR-30c-2*	ADRB2	-3.13665	0.00301028
		hsa-miR-30c-2*	F5	-4.70348	2.36033e-05
		hsa-miR-30c-2*	F5	-5.00708	8.58406e-06
		hsa-miR-30c-2*	F5	-4.8129	1.57897e-05
		hsa-miR-30c-2*	ABCB1	-4.08624	0.000178177
		hsa-miR-30d	PTGIS	-6.46907	6.88869e-08
		hsa-miR-30d	PTGIS	-3.35821	0.00154317
		hsa-miR-30d	NQO1	-2.96668	0.00468145
		hsa-miR-30d	GSTP1	-3.1092	0.00324944
		hsa-miR-30d	KCNH2	-4.71205	2.13343e-05
		hsa-miR-30d	GSTP1	-3.75636	0.000466598
		hsa-miR-30d	GSTP1	-3.32198	0.00171508
		hsa-miR-30d	GSTP1	-3.24193	0.00216147
		hsa-miR-30d	GSTP1	-3.73965	0.000509168
		hsa-miR-30d	GSTP1	-4.41312	5.92368e-05
		hsa-miR-30d	GSTP1	-4.01811	0.000215316
		hsa-miR-30e	PTGIS	-7.14684	6.96858e-09
		hsa-miR-30e	PTGIS	-4.09327	0.000162081
		hsa-miR-30e	NQO1	-4.12701	0.000145502
		hsa-miR-30e	GSTP1	-3.52588	0.000983523
		hsa-miR-30e	KCNH2	-6.28063	9.33057e-08
		hsa-miR-30e	GSTP1	-4.01236	0.00020965
		hsa-miR-30e	GSTP1	-3.71706	0.000526498
		hsa-miR-30e	GSTP1	-3.65477	0.000636849
		hsa-miR-30e	GSTP1	-4.06913	0.000183417
		hsa-miR-30e	GSTP1	-4.61084	3.09362e-05
		hsa-miR-30e	ADRB1	-3.9492	0.000255918
		hsa-miR-30e	GSTP1	-4.53374	4.12347e-05
		hsa-miR-30e*	PTGIS	-6.5045	6.10941e-08
		hsa-miR-30e*	PTGIS	-4.0253	0.000201223
		hsa-miR-30e*	NQO1	-3.59339	0.000767093
		hsa-miR-30e*	GSTP1	-3.44115	0.00126131
		hsa-miR-30e*	KCNH2	-4.96933	8.94866e-06
		hsa-miR-30e*	GSTP1	-4.24308	0.000100128
		hsa-miR-30e*	GSTP1	-3.80417	0.00040252
		hsa-miR-30e*	GSTP1	-3.57098	0.000820718
		hsa-miR-30e*	GSTP1	-4.11228	0.000160068
		hsa-miR-30e*	GSTP1	-4.90995	1.13988e-05
		hsa-miR-30e*	ADRB1	-3.28487	0.00190993
		hsa-miR-30e*	GSTP1	-4.65841	2.73876e-05
		hsa-miR-32	PTGIS	-5.04978	8.17855e-06
		hsa-miR-32	PTGIS	-3.46357	0.00113147
		hsa-miR-32	KCNH2	-3.88204	0.000315912
		hsa-miR-32	GSTP1	-3.57391	0.000826025
		hsa-miR-32	GSTP1	-3.2333	0.00226643
		hsa-miR-32*	MTHFR	-2.99867	0.00432486
		hsa-miR-32*	MTHFR	-3.2411	0.00216664
		hsa-miR-32*	ADRB2	-3.12846	0.00307983
		hsa-miR-32*	MTHFR	-3.09768	0.00335507
		hsa-miR-32*	ADRB2	-3.02108	0.00406615
		hsa-miR-32*	ADRB2	-2.96415	0.00471402
		hsa-miR-331-3p	PTGIS	-6.01722	3.45152e-07
		hsa-miR-331-3p	PTGIS	-3.61849	0.000722394
		hsa-miR-331-3p	GSTP1	-3.93759	0.000289713
		hsa-miR-331-3p	KCNH2	-5.71094	7.35064e-07
		hsa-miR-331-3p	GSTP1	-4.01449	0.000212869
		hsa-miR-331-3p	GSTP1	-3.84399	0.000362615
		hsa-miR-331-3p	GSTP1	-3.43811	0.00123667
		hsa-miR-331-3p	GSTP1	-3.75988	0.000488052
		hsa-miR-331-3p	GSTP1	-4.5113	4.43706e-05
		hsa-miR-331-3p	GSTP1	-4.03609	0.000208452
		hsa-miR-340	PTGIS	-6.4307	7.84518e-08
		hsa-miR-340	PTGIS	-3.14169	0.00287596
		hsa-miR-340	GSTP1	-3.08953	0.00343177
		hsa-miR-340	KCNH2	-4.13992	0.000139608
		hsa-miR-340	GSTP1	-3.32971	0.00167693
		hsa-miR-340	GSTP1	-3.07892	0.00343094
		hsa-miR-340	GSTP1	-3.04978	0.00379192
		hsa-miR-340	GSTP1	-3.91417	0.000291554
		hsa-miR-340	GSTP1	-3.44129	0.00124251
		hsa-miR-340*	BRCA1	-4.00335	0.000279601
		hsa-miR-340*	CYP2C19	-2.99588	0.00462765
		hsa-miR-340*	ALDH1A1	-3.29075	0.00209217
		hsa-miR-340*	COMT	-3.94232	0.000307791
		hsa-miR-340*	BRCA1	-3.2533	0.00232191
		hsa-miR-342-3p	PTGIS	-4.63621	3.17353e-05
		hsa-miR-342-3p	KCNH2	-3.34126	0.00162148
		hsa-miR-34a	ADRB2	-2.94652	0.00498788
		hsa-miR-34a	ADRB2	-3.32554	0.00176292
		hsa-miR-34b	PTGIS	-6.59507	4.49521e-08
		hsa-miR-34b	PTGIS	-3.92721	0.000274235
		hsa-miR-34b	KCNH2	-7.03998	6.38544e-09
		hsa-miR-34b	ADRB1	-5.01205	7.7373e-06
		hsa-miR-34b	VDR	-2.97586	0.00464489
		hsa-miR-361-5p	PTGIS	-4.0416	0.000215609
		hsa-miR-361-5p	PTGIS	-3.21278	0.0023755
		hsa-miR-361-5p	KCNH2	-3.03936	0.0038659
		hsa-miR-361-5p	GSTP1	-3.28319	0.00194172
		hsa-miR-361-5p	GSTP1	-3.57731	0.000830749
		hsa-miR-361-5p	GSTP1	-3.34942	0.00164583
		hsa-miR-362-3p	PTGIS	-3.98081	0.000318845
		hsa-miR-362-3p	KCNH2	-3.50206	0.00119804
		hsa-miR-363*	PTGIS	-6.05502	3.04104e-07
		hsa-miR-363*	PTGIS	-3.23052	0.00225832
		hsa-miR-363*	NQO1	-3.29676	0.00186726
		hsa-miR-363*	GSTP1	-3.48252	0.00113517
		hsa-miR-363*	KCNH2	-6.64106	2.86627e-08
		hsa-miR-363*	GSTP1	-4.01093	0.000215269
		hsa-miR-363*	GSTP1	-3.79065	0.000427523
		hsa-miR-363*	GSTP1	-3.78863	0.00043018
		hsa-miR-363*	GSTP1	-4.08119	0.000181023
		hsa-miR-363*	GSTP1	-4.58468	3.48997e-05
		hsa-miR-363*	ADRB1	-3.7173	0.000535285
		hsa-miR-363*	GSTP1	-4.44765	5.63796e-05
		hsa-miR-365	PTGIS	-6.12444	2.21448e-07
		hsa-miR-365	PTGIS	-3.82607	0.000376091
		hsa-miR-365	GSTP1	-4.49169	4.88995e-05
		hsa-miR-365	KCNH2	-5.63381	9.04448e-07
		hsa-miR-365	GSTP1	-5.35607	2.37386e-06
		hsa-miR-365	GSTP1	-5.12897	5.18863e-06
		hsa-miR-365	GSTP1	-4.77419	1.73166e-05
		hsa-miR-365	GSTP1	-5.48401	1.70513e-06
		hsa-miR-365	GSTP1	-6.25221	1.1164e-07
		hsa-miR-365	ADRB1	-3.3176	0.00173705
		hsa-miR-365	GSTP1	-5.82074	5.37188e-07
		hsa-miR-365	GSTP1	-2.97109	0.00494519
		hsa-miR-371-5p	ADRB2	-3.43464	0.00154375
		hsa-miR-371-5p	F5	-2.97433	0.00470728
		hsa-miR-371-5p	F5	-3.91679	0.000308829
		hsa-miR-371-5p	ADRB2	-3.59618	0.000785188
		hsa-miR-371-5p	ADRB2	-3.8458	0.000360586
		hsa-miR-371-5p	ABCB1	-2.94286	0.00499663
		hsa-miR-371-5p	ADRB2	-3.31257	0.0018298
		hsa-miR-371-5p	F5	-4.0089	0.000226899
		hsa-miR-371-5p	F5	-4.02058	0.000224239
		hsa-miR-371-5p	F5	-4.46115	4.91164e-05
		hsa-miR-371-5p	ADRB2	-4.8097	1.72871e-05
		hsa-miR-371-5p	ADRB2	-3.85299	0.000352642
		hsa-miR-371-5p	ADRB2	-4.09435	0.000161525
		hsa-miR-371-5p	F5	-4.25669	9.83681e-05
		hsa-miR-371-5p	F5	-4.43794	6.22418e-05
		hsa-miR-371-5p	ADRB2	-3.52644	0.000981898
		hsa-miR-371-5p	F5	-4.01054	0.000220488
		hsa-miR-371-5p	F5	-4.32362	8.15388e-05
		hsa-miR-371-5p	F5	-4.09967	0.000162576
		hsa-miR-374a	PTGIS	-6.68673	3.29591e-08
		hsa-miR-374a	PTGIS	-3.16052	0.00272669
		hsa-miR-374a	GSTP1	-3.23254	0.00229866
		hsa-miR-374a	KCNH2	-5.33913	2.51703e-06
		hsa-miR-374a	GSTP1	-3.65671	0.000633102
		hsa-miR-374a	GSTP1	-3.26392	0.00202895
		hsa-miR-374a	GSTP1	-3.18711	0.00252829
		hsa-miR-374a	GSTP1	-3.64887	0.000670287
		hsa-miR-374a	GSTP1	-4.28496	8.97931e-05
		hsa-miR-374a	ADRB1	-2.97987	0.004515
		hsa-miR-374a	GSTP1	-4.04357	0.000198781
		hsa-miR-374b	PTGIS	-4.67968	2.86872e-05
		hsa-miR-374b	GSTP1	-3.02558	0.0041344
		hsa-miR-374b	KCNH2	-3.90849	0.000296763
		hsa-miR-374b	GSTP1	-3.48302	0.00108306
		hsa-miR-374b	GSTP1	-3.10237	0.00324415
		hsa-miR-374b	GSTP1	-2.95687	0.00484928
		hsa-miR-374b	GSTP1	-3.29431	0.00192802
		hsa-miR-374b	GSTP1	-3.9026	0.00030864
		hsa-miR-374b	GSTP1	-3.72838	0.000536926
		hsa-miR-378	PTGIS	-4.48384	5.19022e-05
		hsa-miR-378	NQO1	-3.02735	0.00396062
		hsa-miR-378	GSTP1	-3.46141	0.00118877
		hsa-miR-378	KCNH2	-4.11863	0.00014946
		hsa-miR-378	GSTP1	-3.90293	0.000295926
		hsa-miR-378	GSTP1	-3.68064	0.000588563
		hsa-miR-378	GSTP1	-3.37777	0.00145731
		hsa-miR-378	GSTP1	-4.03745	0.000202639
		hsa-miR-378	GSTP1	-4.57844	3.44319e-05
		hsa-miR-378	GSTP1	-4.42373	5.89992e-05
		hsa-miR-381	ADRB2	-3.88682	0.000480824
		hsa-miR-381	ABCB1	-3.39049	0.00150542
		hsa-miR-381	F5	-3.1349	0.00313364
		hsa-miR-381	ABCB1	-3.54345	0.000983532
		hsa-miR-381	F5	-4.70242	2.9053e-05
		hsa-miR-381	ADRB2	-4.48571	5.3457e-05
		hsa-miR-381	ADRB2	-4.55051	4.18746e-05
		hsa-miR-381	ABCB1	-3.78844	0.000447461
		hsa-miR-381	ADRB2	-4.16067	0.0001535
		hsa-miR-381	SLCO1B1	-3.5604	0.000903178
		hsa-miR-381	F5	-4.76628	2.26538e-05
		hsa-miR-381	ADRB2	-3.69342	0.00064664
		hsa-miR-381	F5	-4.92263	1.43812e-05
		hsa-miR-381	ABCB1	-3.63024	0.00076285
		hsa-miR-381	ABCB1	-3.77773	0.000471772
		hsa-miR-381	F5	-5.21047	4.55044e-06
		hsa-miR-381	ADRB2	-4.63678	3.43048e-05
		hsa-miR-381	ABCB1	-3.93161	0.000288383
		hsa-miR-381	ADRB2	-4.53334	4.42596e-05
		hsa-miR-381	ADRB2	-4.94831	1.09245e-05
		hsa-miR-381	F5	-4.9382	1.18219e-05
		hsa-miR-381	F5	-5.32927	3.8673e-06
		hsa-miR-381	ABCB1	-4.15085	0.00014541
		hsa-miR-381	ABCB1	-4.1877	0.00013699
		hsa-miR-381	ADRB2	-4.45491	6.11364e-05
		hsa-miR-381	F5	-4.8234	1.80112e-05
		hsa-miR-381	F5	-5.08502	7.65872e-06
		hsa-miR-381	F5	-4.85291	1.56485e-05
		hsa-miR-381	ABCB1	-3.6195	0.000772327
		hsa-miR-381	ADRB2	-4.00483	0.000287456
		hsa-miR-422a	GSTP1	-2.99946	0.00431554
		hsa-miR-423-5p	F5	-3.70106	0.00058311
		hsa-miR-423-5p	ABCB1	-2.98845	0.0045299
		hsa-miR-423-5p	F5	-6.14233	2.08427e-07
		hsa-miR-423-5p	SLCO1B1	-4.01977	0.000209352
		hsa-miR-423-5p	F5	-6.64995	3.37329e-08
		hsa-miR-423-5p	F5	-6.60298	4.3764e-08
		hsa-miR-423-5p	ABCB1	-3.21211	0.00240705
		hsa-miR-423-5p	F5	-6.54792	3.63093e-08
		hsa-miR-423-5p	F5	-6.43713	5.84918e-08
		hsa-miR-423-5p	F5	-6.5194	6.41497e-08
		hsa-miR-423-5p	ABCB1	-3.49923	0.00104764
		hsa-miR-423-5p	F5	-6.21902	1.3586e-07
		hsa-miR-423-5p	F5	-6.18253	1.54132e-07
		hsa-miR-423-5p	F5	-6.32017	8.80435e-08
		hsa-miR-424	PTGIS	-3.4401	0.00128448
		hsa-miR-424	NQO1	-3.11415	0.00310821
		hsa-miR-424	KCNH2	-3.34644	0.00159717
		hsa-miR-451	CYP2C19	-2.97178	0.0046165
		hsa-miR-455-3p	PTGIS	-5.93847	4.49285e-07
		hsa-miR-455-3p	PTGIS	-3.31806	0.0017558
		hsa-miR-455-3p	GSTP1	-4.4335	6.09977e-05
		hsa-miR-455-3p	KCNH2	-5.39472	2.18948e-06
		hsa-miR-455-3p	GSTP1	-4.766	1.84705e-05
		hsa-miR-455-3p	GSTP1	-4.43617	5.49418e-05
		hsa-miR-455-3p	GSTP1	-3.91097	0.000294482
		hsa-miR-455-3p	GSTP1	-4.43653	5.84397e-05
		hsa-miR-455-3p	GSTP1	-5.33034	2.87888e-06
		hsa-miR-455-3p	GSTP1	-4.74778	2.1198e-05
		hsa-miR-455-5p	PTGIS	-5.84772	6.08654e-07
		hsa-miR-455-5p	PTGIS	-3.29431	0.00188053
		hsa-miR-455-5p	GSTP1	-4.04379	0.000208663
		hsa-miR-455-5p	KCNH2	-5.26622	3.40126e-06
		hsa-miR-455-5p	GSTP1	-4.42957	5.61388e-05
		hsa-miR-455-5p	GSTP1	-4.08524	0.000170195
		hsa-miR-455-5p	GSTP1	-3.72738	0.000519058
		hsa-miR-455-5p	GSTP1	-4.22625	0.000114545
		hsa-miR-455-5p	GSTP1	-4.9929	9.00228e-06
		hsa-miR-455-5p	GSTP1	-4.59437	3.50294e-05
		hsa-miR-485-3p	ADRB2	-3.94181	0.000316718
		hsa-miR-485-3p	ADRB2	-4.08027	0.000208635
		hsa-miR-485-3p	ADRB2	-3.93209	0.000345241
		hsa-miR-485-3p	F5	-3.08036	0.00383212
		hsa-miR-485-3p	MTHFR	-3.88718	0.000363371
		hsa-miR-485-3p	ADRB2	-3.07825	0.00390966
		hsa-miR-485-3p	F5	-3.07972	0.00389433
		hsa-miR-485-3p	MTHFR	-3.57949	0.000920953
		hsa-miR-485-3p	F5	-3.41353	0.00145567
		hsa-miR-485-3p	ADRB2	-4.38188	8.60273e-05
		hsa-miR-485-3p	MTHFR	-3.26236	0.00233838
		hsa-miR-485-3p	ADRB2	-4.19486	0.000147183
		hsa-miR-485-3p	ADRB2	-4.43672	6.71932e-05
		hsa-miR-485-3p	F5	-3.05644	0.00397921
		hsa-miR-485-3p	F5	-3.15161	0.00316311
		hsa-miR-485-3p	ADRB2	-4.07763	0.000224138
		hsa-miR-485-3p	F5	-2.97609	0.00499368
		hsa-miR-485-3p	ADRB2	-3.32146	0.00219615
		hsa-miR-487b	PTGIS	-8.08668	3.02962e-10
		hsa-miR-487b	PTGIS	-4.76993	1.75666e-05
		hsa-miR-487b	GSTP1	-4.58095	3.6595e-05
		hsa-miR-487b	KCNH2	-7.71887	5.87174e-10
		hsa-miR-487b	GSTP1	-5.20678	3.97241e-06
		hsa-miR-487b	GSTP1	-4.79133	1.63456e-05
		hsa-miR-487b	GSTP1	-4.59888	3.11315e-05
		hsa-miR-487b	GSTP1	-5.05266	7.36487e-06
		hsa-miR-487b	GSTP1	-5.95425	3.15661e-07
		hsa-miR-487b	ADRB1	-4.61511	2.9494e-05
		hsa-miR-487b	GSTP1	-5.25799	3.68066e-06
		hsa-miR-491-3p	PTGIS	-3.38907	0.001489
		hsa-miR-491-3p	PTGIS	-3.04816	0.00373823
		hsa-miR-491-3p	KCNH2	-3.54552	0.000885993
		hsa-miR-491-3p	ALOX5	-3.6947	0.000563803
		hsa-miR-491-3p	ADRB1	-3.13621	0.00292086
		hsa-miR-491-3p	VDR	-3.15191	0.00291793
		hsa-miR-498	F5	-3.006	0.00461236
		hsa-miR-498	ABCB1	-3.13421	0.00322252
		hsa-miR-498	F5	-3.80587	0.000487007
		hsa-miR-498	ADRB2	-3.93234	0.000325827
		hsa-miR-498	ADRB2	-3.89495	0.000354985
		hsa-miR-498	ABCB1	-3.18443	0.00273255
		hsa-miR-498	ADRB2	-3.28456	0.00216313
		hsa-miR-498	SLCO1B1	-3.38521	0.00157787
		hsa-miR-498	VKORC1	-3.18175	0.00275292
		hsa-miR-498	F5	-4.31076	0.000106972
		hsa-miR-498	MTHFR	-3.07655	0.00367742
		hsa-miR-498	F5	-4.2318	0.000141119
		hsa-miR-498	ABCB1	-2.98805	0.00483778
		hsa-miR-498	MTHFR	-3.03911	0.00411932
		hsa-miR-498	ABCB1	-3.40917	0.00147391
		hsa-miR-498	F5	-4.70348	2.77128e-05
		hsa-miR-498	ADRB2	-3.94342	0.000315188
		hsa-miR-498	ABCB1	-3.68673	0.000645675
		hsa-miR-498	ADRB2	-3.82836	0.000433351
		hsa-miR-498	ADRB2	-4.24306	0.000118849
		hsa-miR-498	F5	-4.26842	0.000113501
		hsa-miR-498	F5	-4.5404	5.27591e-05
		hsa-miR-498	ABCB1	-3.63133	0.000760388
		hsa-miR-498	ABCB1	-3.86836	0.000384472
		hsa-miR-498	ADRB2	-3.39293	0.00159839
		hsa-miR-498	F5	-4.0136	0.000255235
		hsa-miR-498	F5	-4.10028	0.000196348
		hsa-miR-498	F5	-4.04349	0.000226498
		hsa-miR-498	ABCB1	-3.05027	0.00404595
		hsa-miR-498	ADRB2	-3.04257	0.00449976
		hsa-miR-503	ABCB1	-3.07495	0.00357296
		hsa-miR-503	F5	-3.15213	0.00291615
		hsa-miR-503	MTHFR	-3.141	0.00291085
		hsa-miR-503	ADRB2	-3.59409	0.000790123
		hsa-miR-503	ADRB2	-3.67765	0.000603966
		hsa-miR-503	MTHFR	-3.11103	0.00319888
		hsa-miR-503	ADRB2	-3.59052	0.000812046
		hsa-miR-503	MTHFR	-3.68156	0.000596849
		hsa-miR-503	F5	-3.27571	0.00203321
		hsa-miR-503	MTHFR	-4.67384	2.42455e-05
		hsa-miR-503	F5	-3.21525	0.00244363
		hsa-miR-503	ABCB1	-3.08503	0.0034748
		hsa-miR-503	MTHFR	-4.54243	4.00795e-05
		hsa-miR-503	ABCB1	-3.63908	0.000690336
		hsa-miR-503	MTHFR	-3.86485	0.000346865
		hsa-miR-503	F5	-3.45354	0.00116562
		hsa-miR-503	ADRB2	-4.33754	8.0329e-05
		hsa-miR-503	ABCB1	-3.71366	0.000532019
		hsa-miR-503	MTHFR	-4.24518	0.000107859
		hsa-miR-503	MTHFR	-3.3389	0.00165287
		hsa-miR-503	ADRB2	-3.67287	0.000612798
		hsa-miR-503	ADRB2	-3.85723	0.000341345
		hsa-miR-503	F5	-3.39615	0.0013988
		hsa-miR-503	F5	-3.40552	0.00144176
		hsa-miR-503	ABCB1	-3.5418	0.000895925
		hsa-miR-503	ABCB1	-3.38453	0.00146661
		hsa-miR-503	ADRB2	-3.4184	0.00134779
		hsa-miR-503	F5	-3.08201	0.00346814
		hsa-miR-503	F5	-3.20667	0.00244447
		hsa-miR-503	F5	-3.14683	0.0028635
		hsa-miR-503	MTHFR	-3.36494	0.00169926
		hsa-miR-505	PTGIS	-3.91663	0.00352897
		hsa-miR-505	PTGIS	-5.59087	1.77537e-06
		hsa-miR-505	PTGIS	-4.96646	1.07706e-05
		hsa-miR-505	GSTP1	-4.02958	0.000236286
		hsa-miR-505	KCNH2	-4.95931	1.10274e-05
		hsa-miR-505	GSTP1	-4.47914	5.26931e-05
		hsa-miR-505	GSTP1	-4.49399	5.0236e-05
		hsa-miR-505	GSTP1	-3.79809	0.000443562
		hsa-miR-505	GSTP1	-4.13813	0.000164577
		hsa-miR-505	GSTP1	-5.19203	5.1011e-06
		hsa-miR-505	ADRB1	-3.07265	0.00363409
		hsa-miR-505	GSTP1	-4.47188	5.79422e-05
		hsa-miR-510	ABCB1	-3.55025	0.000982561
		hsa-miR-510	F5	-3.54025	0.00103135
		hsa-miR-510	ABCB1	-3.21918	0.00244788
		hsa-miR-510	F5	-3.71713	0.000616763
		hsa-miR-510	MTHFR	-3.62689	0.000755641
		hsa-miR-510	F5	-3.76517	0.000548786
		hsa-miR-510	ABCB1	-3.76114	0.00054189
		hsa-miR-510	MTHFR	-3.45936	0.00125491
		hsa-miR-510	ABCB1	-4.28298	0.000108494
		hsa-miR-510	MTHFR	-3.27258	0.00216749
		hsa-miR-510	F5	-3.837	0.000402944
		hsa-miR-510	ABCB1	-3.95233	0.000283663
		hsa-miR-510	MTHFR	-3.21086	0.00261126
		hsa-miR-510	F5	-3.76963	0.000504593
		hsa-miR-510	F5	-4.13941	0.000174321
		hsa-miR-510	ABCB1	-4.21301	0.000126571
		hsa-miR-510	ABCB1	-4.37325	7.90814e-05
		hsa-miR-510	F5	-3.50116	0.00113238
		hsa-miR-510	F5	-3.55663	0.000964568
		hsa-miR-510	F5	-3.5998	0.000834195
		hsa-miR-510	ABCB1	-3.32485	0.00190185
		hsa-miR-513a-5p	F5	-3.72967	0.000545377
		hsa-miR-513a-5p	F5	-3.34372	0.0016731
		hsa-miR-513a-5p	F5	-3.1863	0.00265059
		hsa-miR-513a-5p	F5	-3.47272	0.00110111
		hsa-miR-513a-5p	F5	-3.66339	0.000630693
		hsa-miR-513a-5p	F5	-3.71593	0.000579904
		hsa-miR-513a-5p	F5	-3.62163	0.000727524
		hsa-miR-513a-5p	F5	-3.72546	0.000531633
		hsa-miR-513a-5p	F5	-3.67155	0.000615263
		hsa-miR-516a-5p	ABCB1	-3.34542	0.00166492
		hsa-miR-516a-5p	F5	-3.67919	0.000622816
		hsa-miR-516a-5p	ABCB1	-4.6157	3.26757e-05
		hsa-miR-516a-5p	F5	-5.5768	1.40762e-06
		hsa-miR-516a-5p	ADRB2	-3.05658	0.00368572
		hsa-miR-516a-5p	ABCB1	-4.3384	7.34557e-05
		hsa-miR-516a-5p	SLCO1B1	-3.69533	0.000572363
		hsa-miR-516a-5p	F5	-5.43277	2.15122e-06
		hsa-miR-516a-5p	MTHFR	-3.35333	0.00156532
		hsa-miR-516a-5p	F5	-5.48822	1.89549e-06
		hsa-miR-516a-5p	ABCB1	-4.45716	5.46762e-05
		hsa-miR-516a-5p	MTHFR	-3.00191	0.00432565
		hsa-miR-516a-5p	ABCB1	-5.06429	7.08213e-06
		hsa-miR-516a-5p	MTHFR	-3.2255	0.00231724
		hsa-miR-516a-5p	F5	-5.83336	4.50073e-07
		hsa-miR-516a-5p	ADRB2	-3.18651	0.00261768
		hsa-miR-516a-5p	ABCB1	-4.91571	1.0736e-05
		hsa-miR-516a-5p	MTHFR	-3.11735	0.00317664
		hsa-miR-516a-5p	ADRB2	-3.00053	0.00430284
		hsa-miR-516a-5p	ADRB2	-3.26932	0.00199765
		hsa-miR-516a-5p	F5	-5.67063	8.45225e-07
		hsa-miR-516a-5p	F5	-5.73602	8.84075e-07
		hsa-miR-516a-5p	ABCB1	-5.28331	3.05201e-06
		hsa-miR-516a-5p	ABCB1	-5.3144	3.03914e-06
		hsa-miR-516a-5p	F5	-5.48659	1.69016e-06
		hsa-miR-516a-5p	F5	-5.63014	1.03404e-06
		hsa-miR-516a-5p	F5	-5.57065	1.19436e-06
		hsa-miR-516a-5p	MTHFR	-3.0527	0.00401959
		hsa-miR-516a-5p	ABCB1	-4.31331	8.68047e-05
		hsa-miR-516b	ADRB2	-3.16213	0.00312273
		hsa-miR-516b	ADRB2	-3.15516	0.00318185
		hsa-miR-516b	ADRB2	-3.15505	0.00329073
		hsa-miR-516b	MTHFR	-3.18012	0.00292773
		hsa-miR-516b	ADRB2	-3.45258	0.00140615
		hsa-miR-516b	ADRB2	-3.69776	0.000702032
		hsa-miR-516b	ADRB2	-3.59983	0.000907085
		hsa-miR-516b	ADRB2	-3.66941	0.000802763
		hsa-miR-518a-5p/hsa-miR-527	ABCB1	-4.40433	6.48279e-05
		hsa-miR-518a-5p/hsa-miR-527	ABCB1	-4.6831	2.62124e-05
		hsa-miR-518a-5p/hsa-miR-527	F5	-4.04032	0.000210922
		hsa-miR-518a-5p/hsa-miR-527	ABCB1	-5.05924	6.58664e-06
		hsa-miR-518a-5p/hsa-miR-527	SLCO1B1	-3.04497	0.00380627
		hsa-miR-518a-5p/hsa-miR-527	F5	-4.67133	2.7243e-05
		hsa-miR-518a-5p/hsa-miR-527	DPYD	-3.13229	0.00295335
		hsa-miR-518a-5p/hsa-miR-527	MTHFR	-3.03213	0.00390849
		hsa-miR-518a-5p/hsa-miR-527	F5	-4.61486	3.40095e-05
		hsa-miR-518a-5p/hsa-miR-527	ABCB1	-5.11532	6.26002e-06
		hsa-miR-518a-5p/hsa-miR-527	MTHFR	-3.04331	0.00386031
		hsa-miR-518a-5p/hsa-miR-527	ABCB1	-5.69193	8.36473e-07
		hsa-miR-518a-5p/hsa-miR-527	MTHFR	-3.3254	0.00174067
		hsa-miR-518a-5p/hsa-miR-527	F5	-4.68219	2.35773e-05
		hsa-miR-518a-5p/hsa-miR-527	ABCB1	-5.82411	4.64911e-07
		hsa-miR-518a-5p/hsa-miR-527	MTHFR	-3.17233	0.00272416
		hsa-miR-518a-5p/hsa-miR-527	F5	-4.46809	4.94936e-05
		hsa-miR-518a-5p/hsa-miR-527	F5	-4.27197	0.000105201
		hsa-miR-518a-5p/hsa-miR-527	ABCB1	-5.72768	6.51605e-07
		hsa-miR-518a-5p/hsa-miR-527	ABCB1	-6.08195	2.1821e-07
		hsa-miR-518a-5p/hsa-miR-527	F5	-4.19845	0.000121758
		hsa-miR-518a-5p/hsa-miR-527	F5	-4.3781	6.83964e-05
		hsa-miR-518a-5p/hsa-miR-527	F5	-4.248	0.000101158
		hsa-miR-518a-5p/hsa-miR-527	MTHFR	-3.20863	0.00262742
		hsa-miR-518a-5p/hsa-miR-527	ABCB1	-4.6583	2.84294e-05
		hsa-miR-518c*	ADRB2	-3.10272	0.00327389
		hsa-miR-518c*	ADRB2	-3.02108	0.00406612
		hsa-miR-518c*	MTHFR	-3.08101	0.00341098
		hsa-miR-518c*	ADRB2	-3.71064	0.000566496
		hsa-miR-518c*	ABCB1	-3.07347	0.0034836
		hsa-miR-518c*	ADRB2	-3.32472	0.00172228
		hsa-miR-518c*	ADRB2	-3.39375	0.00139051
		hsa-miR-518c*	ABCB1	-2.9719	0.00461492
		hsa-miR-518c*	ADRB2	-3.05919	0.00373183
		hsa-miR-519c-5p/hsa-miR-519b-5p/hsa-miR-523*/hsa-miR-518e*/hsa-miR-522*/hsa-miR-519a*	F5	-4.1277	0.000180648
		hsa-miR-519c-5p/hsa-miR-519b-5p/hsa-miR-523*/hsa-miR-518e*/hsa-miR-522*/hsa-miR-519a*	F5	-4.80679	2.18699e-05
		hsa-miR-519c-5p/hsa-miR-519b-5p/hsa-miR-523*/hsa-miR-518e*/hsa-miR-522*/hsa-miR-519a*	ADRB2	-3.78664	0.000490725
		hsa-miR-519c-5p/hsa-miR-519b-5p/hsa-miR-523*/hsa-miR-518e*/hsa-miR-522*/hsa-miR-519a*	ADRB2	-3.87711	0.00036537
		hsa-miR-519c-5p/hsa-miR-519b-5p/hsa-miR-523*/hsa-miR-518e*/hsa-miR-522*/hsa-miR-519a*	ADRB2	-3.76385	0.000537582
		hsa-miR-519c-5p/hsa-miR-519b-5p/hsa-miR-523*/hsa-miR-518e*/hsa-miR-522*/hsa-miR-519a*	SLCO1B1	-3.21114	0.0025369
		hsa-miR-519c-5p/hsa-miR-519b-5p/hsa-miR-523*/hsa-miR-518e*/hsa-miR-522*/hsa-miR-519a*	F5	-5.60043	1.72143e-06
		hsa-miR-519c-5p/hsa-miR-519b-5p/hsa-miR-523*/hsa-miR-518e*/hsa-miR-522*/hsa-miR-519a*	F5	-5.54734	2.20128e-06
		hsa-miR-519c-5p/hsa-miR-519b-5p/hsa-miR-523*/hsa-miR-518e*/hsa-miR-522*/hsa-miR-519a*	MTHFR	-3.53254	0.00103428
		hsa-miR-519c-5p/hsa-miR-519b-5p/hsa-miR-523*/hsa-miR-518e*/hsa-miR-522*/hsa-miR-519a*	ABCB1	-2.98124	0.00476064
		hsa-miR-519c-5p/hsa-miR-519b-5p/hsa-miR-523*/hsa-miR-518e*/hsa-miR-522*/hsa-miR-519a*	F5	-5.95782	4.21098e-07
		hsa-miR-519c-5p/hsa-miR-519b-5p/hsa-miR-523*/hsa-miR-518e*/hsa-miR-522*/hsa-miR-519a*	ADRB2	-4.20248	0.000139153
		hsa-miR-519c-5p/hsa-miR-519b-5p/hsa-miR-523*/hsa-miR-518e*/hsa-miR-522*/hsa-miR-519a*	ABCB1	-2.99495	0.00453992
		hsa-miR-519c-5p/hsa-miR-519b-5p/hsa-miR-523*/hsa-miR-518e*/hsa-miR-522*/hsa-miR-519a*	ADRB2	-3.86948	0.00037389
		hsa-miR-519c-5p/hsa-miR-519b-5p/hsa-miR-523*/hsa-miR-518e*/hsa-miR-522*/hsa-miR-519a*	ADRB2	-4.20067	0.000131551
		hsa-miR-519c-5p/hsa-miR-519b-5p/hsa-miR-523*/hsa-miR-518e*/hsa-miR-522*/hsa-miR-519a*	F5	-5.46291	2.34235e-06
		hsa-miR-519c-5p/hsa-miR-519b-5p/hsa-miR-523*/hsa-miR-518e*/hsa-miR-522*/hsa-miR-519a*	F5	-5.51509	2.26736e-06
		hsa-miR-519c-5p/hsa-miR-519b-5p/hsa-miR-523*/hsa-miR-518e*/hsa-miR-522*/hsa-miR-519a*	ADRB2	-3.69621	0.00065577
		hsa-miR-519c-5p/hsa-miR-519b-5p/hsa-miR-523*/hsa-miR-518e*/hsa-miR-522*/hsa-miR-519a*	F5	-5.0539	9.42891e-06
		hsa-miR-519c-5p/hsa-miR-519b-5p/hsa-miR-523*/hsa-miR-518e*/hsa-miR-522*/hsa-miR-519a*	F5	-5.10259	8.05846e-06
		hsa-miR-519c-5p/hsa-miR-519b-5p/hsa-miR-523*/hsa-miR-518e*/hsa-miR-522*/hsa-miR-519a*	F5	-5.10067	7.67289e-06
		hsa-miR-519c-5p/hsa-miR-519b-5p/hsa-miR-523*/hsa-miR-518e*/hsa-miR-522*/hsa-miR-519a*	ADRB2	-3.26739	0.00243531
		hsa-miR-519d	PTGIS	-6.77023	2.48463e-08
		hsa-miR-519d	PTGIS	-3.66551	0.000616353
		hsa-miR-519d	VDR	-3.12964	0.00306971
		hsa-miR-519d	GSTP1	-4.82253	1.65702e-05
		hsa-miR-519d	KCNH2	-8.67272	2.16088e-11
		hsa-miR-519d	GSTP1	-5.15294	4.7793e-06
		hsa-miR-519d	GSTP1	-5.04258	6.97213e-06
		hsa-miR-519d	GSTP1	-4.71499	2.11253e-05
		hsa-miR-519d	GSTP1	-5.33736	2.8109e-06
		hsa-miR-519d	ALOX5	-3.16326	0.00270558
		hsa-miR-519d	GSTP1	-6.2716	1.04329e-07
		hsa-miR-519d	ADRB1	-5.08085	6.1178e-06
		hsa-miR-519d	GSTP1	-5.38715	2.37278e-06
		hsa-miR-519d	VDR	-3.12278	0.00316402
		hsa-miR-519e	PTGIS	-6.63819	6.7514e-08
		hsa-miR-519e	PTGIS	-4.15618	0.000151144
		hsa-miR-519e	GSTP1	-4.36985	8.59133e-05
		hsa-miR-519e	KCNH2	-6.71756	3.30458e-08
		hsa-miR-519e	GSTP1	-5.11479	6.94477e-06
		hsa-miR-519e	GSTP1	-4.78641	2.03099e-05
		hsa-miR-519e	GSTP1	-4.3692	7.74125e-05
		hsa-miR-519e	GSTP1	-4.92481	1.42811e-05
		hsa-miR-519e	GSTP1	-5.9181	4.80982e-07
		hsa-miR-519e	ADRB1	-4.14516	0.000156422
		hsa-miR-519e	GSTP1	-5.24357	5.10722e-06
		hsa-miR-519e*	ABCB1	-3.1006	0.00336443
		hsa-miR-519e*	F5	-4.01769	0.00022626
		hsa-miR-519e*	ABCB1	-3.85067	0.000378041
		hsa-miR-519e*	F5	-7.31681	4.48783e-09
		hsa-miR-519e*	ABCB1	-4.45771	5.12054e-05
		hsa-miR-519e*	CYP2D6	-3.62373	0.00071106
		hsa-miR-519e*	SLCO1B1	-4.62549	3.05225e-05
		hsa-miR-519e*	CYP2C19	-3.07632	0.00348886
		hsa-miR-519e*	CYP2C9	-3.57241	0.000829754
		hsa-miR-519e*	F5	-7.49989	2.13e-09
		hsa-miR-519e*	DPYD	-3.60907	0.000743195
		hsa-miR-519e*	F5	-7.45104	2.87747e-09
		hsa-miR-519e*	ABCB1	-4.24835	0.00010993
		hsa-miR-519e*	ABCB1	-4.61132	3.3146e-05
		hsa-miR-519e*	F5	-7.50457	1.41036e-09
		hsa-miR-519e*	ABCB1	-4.31832	8.06107e-05
		hsa-miR-519e*	CYP2C19	-2.96926	0.00468791
		hsa-miR-519e*	F5	-7.44831	1.94559e-09
		hsa-miR-519e*	F5	-7.35733	4.50039e-09
		hsa-miR-519e*	ABCB1	-4.69598	2.33254e-05
		hsa-miR-519e*	ABCB1	-4.93845	1.12883e-05
		hsa-miR-519e*	F5	-7.22622	4.71193e-09
		hsa-miR-519e*	F5	-7.29981	3.66826e-09
		hsa-miR-519e*	F5	-7.31058	3.12335e-09
		hsa-miR-519e*	ABCB1	-3.61101	0.000777543
		hsa-miR-520d-5p	ABCB1	-3.93913	0.000281754
		hsa-miR-520d-5p	ABCB1	-3.82204	0.000380822
		hsa-miR-520d-5p	ABCB1	-4.32481	8.3669e-05
		hsa-miR-520d-5p	ABCB1	-4.16242	0.000136544
		hsa-miR-520d-5p	ABCB1	-4.24443	9.96908e-05
		hsa-miR-520d-5p	ABCB1	-3.81525	0.000388936
		hsa-miR-520d-5p	ABCB1	-3.92787	0.000285358
		hsa-miR-520d-5p	ABCB1	-3.309	0.00184863
		hsa-miR-524-5p	CYP2B6	-3.19082	0.00268443
		hsa-miR-525-5p	ADRB2	-4.44843	6.24005e-05
		hsa-miR-525-5p	ADRB2	-4.31585	9.16236e-05
		hsa-miR-525-5p	ADRB2	-3.05521	0.00394379
		hsa-miR-525-5p	MTHFR	-3.09621	0.00348499
		hsa-miR-525-5p	ADRB2	-3.51539	0.00106713
		hsa-miR-525-5p	ADRB2	-3.60832	0.000798255
		hsa-miR-525-5p	ADRB2	-3.80611	0.0004329
		hsa-miR-525-5p	ADRB2	-3.36393	0.00183539
		hsa-miR-526b	ABCB1	-3.0959	0.00372985
		hsa-miR-526b	ABCB1	-3.37892	0.00172616
		hsa-miR-526b	F5	-3.2605	0.0024346
		hsa-miR-526b	ADRB2	-3.18269	0.00290736
		hsa-miR-526b	ADRB2	-3.25577	0.00238113
		hsa-miR-526b	ABCB1	-3.53062	0.00108187
		hsa-miR-526b	F5	-3.57763	0.000988849
		hsa-miR-526b	MTHFR	-3.15825	0.00306084
		hsa-miR-526b	F5	-3.66627	0.000788343
		hsa-miR-526b	ABCB1	-3.65744	0.000787928
		hsa-miR-526b	MTHFR	-3.00095	0.00473445
		hsa-miR-526b	ABCB1	-3.98351	0.000296539
		hsa-miR-526b	F5	-3.77851	0.000527756
		hsa-miR-526b	ADRB2	-3.51608	0.00117665
		hsa-miR-526b	ABCB1	-4.07175	0.000220846
		hsa-miR-526b	ADRB2	-3.61093	0.000878715
		hsa-miR-526b	ADRB2	-3.67028	0.000723656
		hsa-miR-526b	F5	-3.51613	0.00115124
		hsa-miR-526b	F5	-3.71371	0.000688817
		hsa-miR-526b	ABCB1	-4.1995	0.000150129
		hsa-miR-526b	ABCB1	-4.24831	0.00013426
		hsa-miR-526b	ADRB2	-3.2848	0.00227899
		hsa-miR-526b	F5	-3.27021	0.00232855
		hsa-miR-526b	F5	-3.39072	0.00167062
		hsa-miR-526b	F5	-3.33171	0.00193093
		hsa-miR-526b	ABCB1	-3.77084	0.000568862
		hsa-miR-542-3p	PTGIS	-5.18655	6.94069e-06
		hsa-miR-542-3p	PTGIS	-3.11025	0.00331364
		hsa-miR-542-3p	GSTP1	-3.02017	0.00438686
		hsa-miR-542-3p	KCNH2	-5.12119	6.80013e-06
		hsa-miR-542-3p	GSTP1	-3.35397	0.00167142
		hsa-miR-542-3p	GSTP1	-3.06845	0.00371689
		hsa-miR-542-3p	GSTP1	-3.00431	0.00442636
		hsa-miR-542-3p	GSTP1	-3.36011	0.00169426
		hsa-miR-542-3p	ALOX5	-3.07461	0.0036547
		hsa-miR-542-3p	GSTP1	-3.93238	0.000301502
		hsa-miR-542-3p	GSTP1	-3.56454	0.000942675
		hsa-miR-549	KCNH2	-3.72252	0.000517754
		hsa-miR-550	PTGIS	-3.35267	0.00165346
		hsa-miR-550	KCNH2	-3.87407	0.000323877
		hsa-miR-550	ADRB1	-3.03131	0.00391732
		hsa-miR-551b	MTHFR	-2.95841	0.00491501
		hsa-miR-551b	MTHFR	-3.27163	0.00198435
		hsa-miR-551b	MTHFR	-3.7388	0.000510487
		hsa-miR-551b	MTHFR	-4.43724	5.83053e-05
		hsa-miR-574-3p	PTGIS	-6.75577	2.90828e-08
		hsa-miR-574-3p	PTGIS	-3.91383	0.000291862
		hsa-miR-574-3p	GSTP1	-3.81306	0.000423871
		hsa-miR-574-3p	KCNH2	-6.15298	1.57879e-07
		hsa-miR-574-3p	GSTP1	-4.07581	0.000175361
		hsa-miR-574-3p	GSTP1	-3.86949	0.00033505
		hsa-miR-574-3p	GSTP1	-3.63844	0.00068018
		hsa-miR-574-3p	GSTP1	-3.92333	0.00029586
		hsa-miR-574-3p	GSTP1	-4.46983	5.07921e-05
		hsa-miR-574-3p	ADRB1	-4.29246	8.76441e-05
		hsa-miR-574-3p	GSTP1	-4.21953	0.000117015
		hsa-miR-576-3p	PTGIS	-3.59185	0.000822999
		hsa-miR-576-3p	VDR	-3.30165	0.00188797
		hsa-miR-576-3p	VDR	-3.05135	0.00373958
		hsa-miR-576-3p	VDR	-3.10998	0.00314485
		hsa-miR-576-3p	VDR	-2.99999	0.00434854
		hsa-miR-576-3p	KCNH2	-4.33587	7.40646e-05
		hsa-miR-576-3p	ADRB2	-4.239	0.000113224
		hsa-miR-576-3p	VDR	-3.00367	0.00430486
		hsa-miR-576-3p	KCNH2	-3.26456	0.00209884
		hsa-miR-583	ADRB2	-3.00329	0.00490659
		hsa-miR-583	MTHFR	-3.12995	0.00300274
		hsa-miR-583	ADRB2	-3.79271	0.000433005
		hsa-miR-583	ADRB2	-3.6701	0.000617973
		hsa-miR-583	ABCB1	-2.96161	0.00474703
		hsa-miR-583	MTHFR	-2.99919	0.00435803
		hsa-miR-583	ADRB2	-3.57783	0.000843258
		hsa-miR-583	MTHFR	-3.52787	0.000947913
		hsa-miR-583	MTHFR	-4.44152	5.23954e-05
		hsa-miR-583	MTHFR	-4.12612	0.000153204
		hsa-miR-583	ABCB1	-3.27309	0.00202307
		hsa-miR-583	MTHFR	-3.54748	0.000907991
		hsa-miR-583	F5	-2.99628	0.00431567
		hsa-miR-583	ADRB2	-4.26883	0.00010004
		hsa-miR-583	ABCB1	-3.49269	0.0010376
		hsa-miR-583	MTHFR	-4.07358	0.000185389
		hsa-miR-583	MTHFR	-3.33918	0.00165152
		hsa-miR-583	ADRB2	-3.92638	0.000280656
		hsa-miR-583	ADRB2	-4.04678	0.000187953
		hsa-miR-583	ABCB1	-3.42059	0.00128489
		hsa-miR-583	ABCB1	-3.3099	0.00182019
		hsa-miR-583	ADRB2	-3.86128	0.000358131
		hsa-miR-583	MTHFR	-3.16912	0.00292902
		hsa-miR-583	ADRB2	-3.00825	0.0045291
		hsa-miR-600	PTGIS	-4.24298	0.000131547
		hsa-miR-600	PTGIS	-3.46206	0.00124519
		hsa-miR-600	GSTP1	-3.32413	0.00193785
		hsa-miR-600	KCNH2	-3.70573	0.000610321
		hsa-miR-600	GSTP1	-4.08189	0.000195731
		hsa-miR-600	GSTP1	-3.79319	0.000470257
		hsa-miR-600	GSTP1	-3.77213	0.000500837
		hsa-miR-600	GSTP1	-4.08522	0.000205529
		hsa-miR-600	GSTP1	-4.49826	5.32998e-05
		hsa-miR-600	GSTP1	-4.09638	0.000198688
		hsa-miR-602	F5	-3.74966	0.000560535
		hsa-miR-602	F5	-5.5961	1.31916e-06
		hsa-miR-602	ABCB1	-3.60847	0.000783438
		hsa-miR-602	F5	-8.72384	4.58867e-11
		hsa-miR-602	ADRB2	-3.16135	0.00277819
		hsa-miR-602	ADRB2	-3.0138	0.00426939
		hsa-miR-602	CYP2D6	-3.2086	0.00240395
		hsa-miR-602	SLCO1B1	-3.77757	0.000453541
		hsa-miR-602	CYP2C9	-3.79226	0.000425405
		hsa-miR-602	F5	-8.65924	4.65551e-11
		hsa-miR-602	DPYD	-3.49734	0.00103802
		hsa-miR-602	F5	-8.36142	1.46745e-10
		hsa-miR-602	ABCB1	-3.09992	0.00337077
		hsa-miR-602	ABCB1	-3.61011	0.000766001
		hsa-miR-602	F5	-8.92094	1.11617e-11
		hsa-miR-602	ADRB2	-3.12588	0.00313698
		hsa-miR-602	ABCB1	-3.32477	0.00172202
		hsa-miR-602	ADRB2	-2.95201	0.00495639
		hsa-miR-602	ADRB2	-3.3543	0.00158053
		hsa-miR-602	F5	-8.9166	1.36901e-11
		hsa-miR-602	F5	-9.1463	1.50219e-11
		hsa-miR-602	ABCB1	-3.52674	0.000951099
		hsa-miR-602	ABCB1	-3.62482	0.000733077
		hsa-miR-602	F5	-8.70475	3.32513e-11
		hsa-miR-602	F5	-8.60665	4.59107e-11
		hsa-miR-602	F5	-8.71834	2.64253e-11
		hsa-miR-612	GSTP1	-3.33335	0.00177274
		hsa-miR-612	GSTP1	-3.1538	0.00293756
		hsa-miR-612	GSTP1	-2.96759	0.00488791
		hsa-miR-612	GSTP1	-3.20823	0.00259293
		hsa-miR-612	GSTP1	-3.51916	0.0010371
		hsa-miR-612	GSTP1	-3.30062	0.00200366
		hsa-miR-620	ADRB2	-3.28681	0.00194506
		hsa-miR-620	ADRB2	-3.15806	0.00277416
		hsa-miR-620	MTHFR	-3.28887	0.00191019
		hsa-miR-620	MTHFR	-3.77708	0.000437707
		hsa-miR-620	MTHFR	-3.28997	0.00192751
		hsa-miR-620	ADRB2	-3.86224	0.000357084
		hsa-miR-620	MTHFR	-3.64853	0.000682862
		hsa-miR-620	ADRB2	-3.45738	0.00116839
		hsa-miR-620	ADRB2	-3.44424	0.00119817
		hsa-miR-620	ADRB2	-3.06433	0.00367936
		hsa-miR-625	ADRB2	-3.27442	0.00254593
		hsa-miR-625	F5	-3.67351	0.000671428
		hsa-miR-625	ABCB1	-3.50716	0.00109294
		hsa-miR-625	F5	-4.56247	4.52534e-05
		hsa-miR-625	MTHFR	-3.00898	0.00432584
		hsa-miR-625	ADRB2	-3.24271	0.00229134
		hsa-miR-625	ADRB2	-3.52731	0.000995572
		hsa-miR-625	ABCB1	-3.03127	0.00402958
		hsa-miR-625	ADRB2	-3.74184	0.000548194
		hsa-miR-625	F5	-4.64082	3.38645e-05
		hsa-miR-625	MTHFR	-3.2221	0.0023676
		hsa-miR-625	F5	-4.61556	3.82652e-05
		hsa-miR-625	ABCB1	-3.16004	0.00292355
		hsa-miR-625	MTHFR	-3.01463	0.00425975
		hsa-miR-625	ABCB1	-3.79132	0.000462518
		hsa-miR-625	MTHFR	-3.46346	0.00121958
		hsa-miR-625	F5	-4.76227	2.02113e-05
		hsa-miR-625	ADRB2	-3.80496	0.00045396
		hsa-miR-625	ABCB1	-3.41119	0.00137633
		hsa-miR-625	MTHFR	-2.98756	0.00468049
		hsa-miR-625	ADRB2	-3.70779	0.000582447
		hsa-miR-625	ADRB2	-3.93325	0.000286925
		hsa-miR-625	F5	-4.73161	2.32699e-05
		hsa-miR-625	F5	-4.57943	4.28947e-05
		hsa-miR-625	ABCB1	-3.74905	0.000504343
		hsa-miR-625	ABCB1	-4.06966	0.000197707
		hsa-miR-625	ADRB2	-3.34434	0.00174401
		hsa-miR-625	F5	-4.73596	2.39169e-05
		hsa-miR-625	F5	-4.57298	4.04356e-05
		hsa-miR-625	F5	-4.83905	1.63761e-05
		hsa-miR-625	ADRB2	-3.14394	0.00327943
		hsa-miR-625*	F5	-3.24666	0.00226604
		hsa-miR-625*	ADRB2	-3.00016	0.00443093
		hsa-miR-625*	F5	-3.80674	0.000432077
		hsa-miR-625*	F5	-3.55478	0.000934442
		hsa-miR-625*	MTHFR	-3.36997	0.00155106
		hsa-miR-625*	F5	-3.75011	0.0004842
		hsa-miR-625*	F5	-3.69379	0.000585248
		hsa-miR-625*	F5	-3.80774	0.000450197
		hsa-miR-625*	F5	-3.2845	0.00198281
		hsa-miR-625*	F5	-3.12685	0.0030937
		hsa-miR-625*	F5	-3.37865	0.00149188
		hsa-miR-628-3p	ADRB2	-3.10056	0.00380193
		hsa-miR-628-3p	ADRB2	-4.19494	0.000123125
		hsa-miR-628-3p	ADRB2	-4.0259	0.000205347
		hsa-miR-628-3p	ADRB2	-3.6799	0.00062148
		hsa-miR-628-3p	MTHFR	-3.09743	0.0032893
		hsa-miR-628-3p	MTHFR	-4.04532	0.000188832
		hsa-miR-628-3p	ADRB2	-3.15342	0.00290568
		hsa-miR-628-3p	MTHFR	-3.93573	0.000278476
		hsa-miR-628-3p	MTHFR	-3.0119	0.00420875
		hsa-miR-628-3p	ADRB2	-4.77644	1.92904e-05
		hsa-miR-628-3p	ABCB1	-3.06443	0.0035726
		hsa-miR-628-3p	MTHFR	-3.71804	0.000553973
		hsa-miR-628-3p	MTHFR	-3.04482	0.00380786
		hsa-miR-628-3p	ADRB2	-4.22524	0.000108843
		hsa-miR-628-3p	ADRB2	-4.40925	5.82565e-05
		hsa-miR-628-3p	ADRB2	-3.9547	0.000268501
		hsa-miR-628-3p	ADRB2	-3.1721	0.00290516
		hsa-miR-629*	PTGIS	-3.94036	0.000318094
		hsa-miR-629*	PTGIS	-3.58147	0.000848668
		hsa-miR-629*	KCNH2	-3.52204	0.00101112
		hsa-miR-629*	GSTP1	-3.49787	0.00108534
		hsa-miR-629*	GSTP1	-3.4162	0.00137669
		hsa-miR-629*	GSTP1	-3.06536	0.00370766
		hsa-miR-629*	GSTP1	-3.21392	0.0025173
		hsa-miR-629*	GSTP1	-4.03389	0.000215176
		hsa-miR-629*	GSTP1	-3.28713	0.00205036
		hsa-miR-634	MTHFR	-3.75834	0.000490337
		hsa-miR-634	MTHFR	-2.99561	0.00440092
		hsa-miR-634	MTHFR	-3.27851	0.00201703
		hsa-miR-637	ADRB2	-3.60516	0.000764359
		hsa-miR-637	ADRB2	-3.24064	0.00219393
		hsa-miR-637	ADRB2	-3.05598	0.00376499
		hsa-miR-637	ADRB2	-3.71788	0.000554245
		hsa-miR-637	ADRB2	-3.5503	0.000886528
		hsa-miR-637	ADRB2	-3.58192	0.000794098
		hsa-miR-637	ADRB2	-3.43418	0.00128723
		hsa-miR-638	F5	-3.99615	0.000315698
		hsa-miR-638	ABCB1	-3.79501	0.000545853
		hsa-miR-638	F5	-5.73332	1.73465e-06
		hsa-miR-638	ADRB2	-3.18366	0.00294642
		hsa-miR-638	ADRB2	-3.32682	0.00199344
		hsa-miR-638	SLCO1B1	-3.90212	0.000388511
		hsa-miR-638	F5	-5.99277	7.10583e-07
		hsa-miR-638	F5	-5.7156	1.83058e-06
		hsa-miR-638	ABCB1	-3.2969	0.00216434
		hsa-miR-638	F5	-6.37423	1.74801e-07
		hsa-miR-638	ADRB2	-3.37345	0.00178797
		hsa-miR-638	ABCB1	-3.62065	0.000854599
		hsa-miR-638	ADRB2	-3.05888	0.00411636
		hsa-miR-638	ADRB2	-3.48436	0.00125951
		hsa-miR-638	F5	-5.91367	8.21836e-07
		hsa-miR-638	F5	-5.91955	9.8548e-07
		hsa-miR-638	ABCB1	-3.62824	0.000836184
		hsa-miR-638	ABCB1	-3.796	0.000528953
		hsa-miR-638	F5	-5.8371	1.14724e-06
		hsa-miR-638	F5	-5.68491	1.83298e-06
		hsa-miR-638	F5	-5.81339	1.12365e-06
		hsa-miR-638	ABCB1	-3.21275	0.00277038
		hsa-miR-642	ADRB2	-3.19904	0.00249787
		hsa-miR-642	ADRB2	-2.96233	0.0047775
		hsa-miR-642	ADRB2	-3.01615	0.00420003
		hsa-miR-642	MTHFR	-3.60329	0.000744476
		hsa-miR-642	MTHFR	-3.44408	0.00123236
		hsa-miR-642	ADRB2	-3.414	0.00136512
		hsa-miR-642	MTHFR	-3.09776	0.0033543
		hsa-miR-642	ADRB2	-3.11417	0.00313871
		hsa-miR-642	ADRB2	-3.12349	0.00302751
		hsa-miR-658	ADRB2	-3.01685	0.00473629
		hsa-miR-658	ABCB1	-2.95796	0.00492106
		hsa-miR-658	ABCB1	-3.10782	0.00326198
		hsa-miR-658	F5	-3.3701	0.00157267
		hsa-miR-658	MTHFR	-3.35926	0.00155786
		hsa-miR-658	ADRB2	-3.65963	0.000648904
		hsa-miR-658	ADRB2	-3.69862	0.000566655
		hsa-miR-658	ABCB1	-3.47951	0.00107911
		hsa-miR-658	MTHFR	-3.07835	0.00350357
		hsa-miR-658	ADRB2	-3.46445	0.00117825
		hsa-miR-658	MTHFR	-3.72338	0.000525442
		hsa-miR-658	F5	-3.76756	0.000476793
		hsa-miR-658	MTHFR	-4.74338	1.92054e-05
		hsa-miR-658	F5	-3.86811	0.000358453
		hsa-miR-658	ABCB1	-3.45315	0.00121785
		hsa-miR-658	MTHFR	-4.75976	1.95915e-05
		hsa-miR-658	ABCB1	-3.8317	0.000384173
		hsa-miR-658	MTHFR	-3.84879	0.00036448
		hsa-miR-658	F5	-4.00307	0.000215905
		hsa-miR-658	ADRB2	-4.41627	6.2382e-05
		hsa-miR-658	ABCB1	-4.02734	0.000199924
		hsa-miR-658	MTHFR	-4.30368	8.9515e-05
		hsa-miR-658	MTHFR	-3.64943	0.000657935
		hsa-miR-658	ADRB2	-3.72983	0.000515189
		hsa-miR-658	ADRB2	-4.00985	0.000211317
		hsa-miR-658	F5	-3.70065	0.000563163
		hsa-miR-658	F5	-3.88489	0.00034846
		hsa-miR-658	ABCB1	-3.88536	0.000312652
		hsa-miR-658	ABCB1	-3.99497	0.0002315
		hsa-miR-658	ADRB2	-3.52234	0.000993855
		hsa-miR-658	F5	-3.47428	0.00112766
		hsa-miR-658	F5	-3.69047	0.000591173
		hsa-miR-658	F5	-3.5298	0.000942473
		hsa-miR-658	MTHFR	-2.98735	0.00446135
		hsa-miR-658	MTHFR	-3.55591	0.000985856
		hsa-miR-658	ABCB1	-3.24618	0.00221146
		hsa-miR-665	ADRB2	-3.23025	0.00269147
		hsa-miR-665	ADRB2	-3.97512	0.00024631
		hsa-miR-665	ADRB2	-3.64288	0.000671103
		hsa-miR-665	ADRB2	-3.2842	0.00198451
		hsa-miR-665	ADRB2	-3.16507	0.00281273
		hsa-miR-665	ADRB2	-4.28835	9.40062e-05
		hsa-miR-665	ADRB2	-3.97712	0.00023942
		hsa-miR-665	ADRB2	-4.00766	0.00021279
		hsa-miR-665	ADRB2	-3.71465	0.000559685
		hsa-miR-668	PTGIS	-5.77037	7.33276e-07
		hsa-miR-668	NQO1	-3.21302	0.00234819
		hsa-miR-668	GSTP1	-2.96437	0.00483622
		hsa-miR-668	KCNH2	-5.54502	1.23236e-06
		hsa-miR-668	GSTP1	-3.40367	0.00135056
		hsa-miR-668	GSTP1	-3.0015	0.00425402
		hsa-miR-668	GSTP1	-3.01945	0.00404815
		hsa-miR-668	GSTP1	-3.40629	0.00137647
		hsa-miR-668	GSTP1	-4.05084	0.00018979
		hsa-miR-668	GSTP1	-3.80421	0.000418009
		hsa-miR-671-5p	F5	-3.08354	0.00356618
		hsa-miR-671-5p	CYP2C19	-3.14108	0.00291021
		hsa-miR-671-5p	CYP2C9	-3.47055	0.00112377
		hsa-miR-671-5p	F5	-3.23445	0.00231497
		hsa-miR-671-5p	DPYD	-3.60069	0.000762188
		hsa-miR-671-5p	DPYD	-3.92378	0.000282942
		hsa-miR-671-5p	F5	-3.38861	0.00151356
		hsa-miR-671-5p	F5	-3.68912	0.000583273
		hsa-miR-671-5p	CYP2C19	-3.37423	0.00149135
		hsa-miR-671-5p	F5	-3.29761	0.00188572
		hsa-miR-671-5p	F5	-3.44866	0.00129419
		hsa-miR-671-5p	F5	-3.16926	0.00274772
		hsa-miR-671-5p	F5	-3.34993	0.00164343
		hsa-miR-671-5p	F5	-3.25163	0.00215108
		hsa-miR-675	F5	-3.64564	0.000701438
		hsa-miR-675	ABCB1	-4.23963	0.000113002
		hsa-miR-675	F5	-5.75818	8.21015e-07
		hsa-miR-675	ABCB1	-4.26644	9.53232e-05
		hsa-miR-675	CYP2D6	-3.8227	0.00038729
		hsa-miR-675	SLCO1B1	-3.91286	0.000298978
		hsa-miR-675	CYP2C19	-3.47406	0.00111217
		hsa-miR-675	CYP2C9	-4.18586	0.000123497
		hsa-miR-675	F5	-5.71821	8.74323e-07
		hsa-miR-675	DPYD	-4.391	6.36647e-05
		hsa-miR-675	F5	-5.67463	1.08513e-06
		hsa-miR-675	ABCB1	-4.38038	7.22874e-05
		hsa-miR-675	ABCB1	-4.67332	2.70661e-05
		hsa-miR-675	F5	-6.13084	1.70561e-07
		hsa-miR-675	ABCB1	-4.39864	6.21002e-05
		hsa-miR-675	CYP2C19	-3.52464	0.000957072
		hsa-miR-675	F5	-5.88633	4.2856e-07
		hsa-miR-675	F5	-5.73205	9.64106e-07
		hsa-miR-675	ABCB1	-4.40335	6.11536e-05
		hsa-miR-675	ABCB1	-4.72924	2.25303e-05
		hsa-miR-675	F5	-5.74231	7.5227e-07
		hsa-miR-675	F5	-5.87289	4.81973e-07
		hsa-miR-675	F5	-5.80293	5.71153e-07
		hsa-miR-675	CYP2D6	-3.19999	0.00249116
		hsa-miR-675	ABCB1	-3.62041	0.000756128
		hsa-miR-765	ADRB2	-3.13042	0.00351315
		hsa-miR-765	ADRB2	-3.99899	0.000228603
		hsa-miR-765	ADRB2	-3.87835	0.000325953
		hsa-miR-765	ADRB2	-3.64333	0.000693589
		hsa-miR-765	MTHFR	-3.06284	0.00362218
		hsa-miR-765	MTHFR	-3.82652	0.000375565
		hsa-miR-765	MTHFR	-3.71894	0.000542276
		hsa-miR-765	ABCB1	-3.11831	0.00313452
		hsa-miR-765	MTHFR	-2.97901	0.00460519
		hsa-miR-765	F5	-2.994	0.00434289
		hsa-miR-765	ADRB2	-4.58606	3.59906e-05
		hsa-miR-765	ABCB1	-3.29417	0.00185921
		hsa-miR-765	MTHFR	-3.5475	0.000922647
		hsa-miR-765	ADRB2	-4.13433	0.000145595
		hsa-miR-765	ADRB2	-4.28972	8.60723e-05
		hsa-miR-765	F5	-2.96948	0.00486306
		hsa-miR-765	ABCB1	-3.20785	0.0023831
		hsa-miR-765	ABCB1	-3.05422	0.00374569
		hsa-miR-765	ADRB2	-3.89721	0.000320675
		hsa-miR-765	ADRB2	-3.01155	0.00448925
		hsa-miR-766	ABCB1	-3.28426	0.00224068
		hsa-miR-766	F5	-3.67804	0.000762434
		hsa-miR-766	SLCO1B1	-3.23137	0.0025458
		hsa-miR-766	F5	-4.32641	0.00011035
		hsa-miR-766	F5	-4.16757	0.000184339
		hsa-miR-766	ABCB1	-3.12543	0.00344654
		hsa-miR-766	ABCB1	-3.56442	0.00100359
		hsa-miR-766	F5	-4.28321	0.000116363
		hsa-miR-766	ABCB1	-3.50576	0.0011614
		hsa-miR-766	F5	-4.12238	0.000196074
		hsa-miR-766	F5	-4.04284	0.000265996
		hsa-miR-766	ABCB1	-3.35627	0.00177146
		hsa-miR-766	ABCB1	-3.28103	0.0022213
		hsa-miR-766	F5	-3.80659	0.000512977
		hsa-miR-766	F5	-3.73569	0.000629532
		hsa-miR-766	F5	-3.83969	0.000452981
		hsa-miR-768-3p	PTGIS	-7.22052	5.43805e-09
		hsa-miR-768-3p	PTGIS	-3.15955	0.0027342
		hsa-miR-768-3p	NQO1	-4.05021	0.00018592
		hsa-miR-768-3p	KCNH2	-6.02413	2.30334e-07
		hsa-miR-768-3p	GSTP1	-3.15782	0.00277605
		hsa-miR-768-5p	PTGIS	-5.55532	1.51301e-06
		hsa-miR-768-5p	NQO1	-4.42781	5.48118e-05
		hsa-miR-768-5p	KCNH2	-4.98601	8.45494e-06
		hsa-miR-768-5p	GSTP1	-3.464	0.00114575
		hsa-miR-768-5p	GSTP1	-3.41344	0.00134806
		hsa-miR-874	F5	-5.7423	1.68798e-06
		hsa-miR-874	ABCB1	-3.45633	0.00142176
		hsa-miR-874	F5	-8.30645	8.57919e-10
		hsa-miR-874	ABCB1	-3.01863	0.00451777
		hsa-miR-874	CYP2D6	-3.09116	0.00372273
		hsa-miR-874	SLCO1B1	-5.51494	2.85008e-06
		hsa-miR-874	CYP2C19	-3.43679	0.00144011
		hsa-miR-874	CYP2C9	-4.05537	0.000239523
		hsa-miR-874	F5	-8.7758	1.80249e-10
		hsa-miR-874	DPYD	-3.64708	0.000792148
		hsa-miR-874	F5	-8.73238	2.59555e-10
		hsa-miR-874	ABCB1	-3.45209	0.00143861
		hsa-miR-874	ABCB1	-3.78693	0.000543021
		hsa-miR-874	F5	-9.07557	4.70984e-11
		hsa-miR-874	BRCA1	-3.51932	0.00114088
		hsa-miR-874	ABCB1	-3.49289	0.00122953
		hsa-miR-874	CYP2C19	-3.31947	0.00199756
		hsa-miR-874	BRCA1	-3.12345	0.00341313
		hsa-miR-874	F5	-9.10052	5.61342e-11
		hsa-miR-874	F5	-9.09597	9.5237e-11
		hsa-miR-874	ABCB1	-3.58215	0.000954098
		hsa-miR-874	ABCB1	-3.69558	0.000706438
		hsa-miR-874	BRCA1	-3.17123	0.00309775
		hsa-miR-874	BRCA1	-3.12446	0.00356905
		hsa-miR-874	F5	-8.63372	2.6977e-10
		hsa-miR-874	F5	-8.13526	1.13174e-09
		hsa-miR-874	F5	-8.58902	2.44109e-10
		hsa-miR-885-5p	PTGIS	-3.8169	0.000418957
		hsa-miR-885-5p	GSTP1	-3.7091	0.000569136
		hsa-miR-885-5p	KCNH2	-4.76558	1.7825e-05
		hsa-miR-885-5p	GSTP1	-4.48892	4.48194e-05
		hsa-miR-885-5p	GSTP1	-4.23732	0.000102012
		hsa-miR-885-5p	GSTP1	-4.08142	0.000168328
		hsa-miR-885-5p	GSTP1	-4.53742	4.07427e-05
		hsa-miR-885-5p	GSTP1	-5.16883	4.74272e-06
		hsa-miR-885-5p	GSTP1	-4.56743	3.69307e-05
		hsa-miR-886-5p	PTGIS	-3.10681	0.00330721
		hsa-miR-887	PTGIS	-6.80579	2.46044e-08
		hsa-miR-887	PTGIS	-4.7291	2.08903e-05
		hsa-miR-887	GSTP1	-4.15489	0.000147529
		hsa-miR-887	KCNH2	-6.10767	1.8492e-07
		hsa-miR-887	GSTP1	-4.91663	1.11452e-05
		hsa-miR-887	GSTP1	-4.51434	4.25254e-05
		hsa-miR-887	GSTP1	-4.16174	0.000133403
		hsa-miR-887	GSTP1	-4.68384	2.6149e-05
		hsa-miR-887	GSTP1	-5.54749	1.37242e-06
		hsa-miR-887	ADRB1	-3.70313	0.000558923
		hsa-miR-887	GSTP1	-5.02314	8.51666e-06
		hsa-miR-888*	PTGIS	-6.80529	2.2068e-08
		hsa-miR-888*	PTGIS	-3.34454	0.00160603
		hsa-miR-888*	VDR	-3.85486	0.00036526
		hsa-miR-888*	VDR	-3.64259	0.000671696
		hsa-miR-888*	VDR	-3.38867	0.00146934
		hsa-miR-888*	VDR	-3.64344	0.000659174
		hsa-miR-888*	VDR	-3.21134	0.00241231
		hsa-miR-888*	GSTP1	-4.07396	0.000185168
		hsa-miR-888*	VDR	-3.61714	0.000725343
		hsa-miR-888*	KCNH2	-8.20372	1.08582e-10
		hsa-miR-888*	GSTP1	-4.54276	3.75085e-05
		hsa-miR-888*	GSTP1	-4.41493	5.71799e-05
		hsa-miR-888*	GSTP1	-4.1902	0.000118772
		hsa-miR-888*	GSTP1	-4.69665	2.41416e-05
		hsa-miR-888*	VDR	-3.43912	0.00123299
		hsa-miR-888*	ALOX5	-3.09931	0.00324045
		hsa-miR-888*	GSTP1	-5.44248	1.85794e-06
		hsa-miR-888*	ADRB1	-4.97208	8.86548e-06
		hsa-miR-888*	GSTP1	-4.61463	3.16312e-05
		hsa-miR-888*	VDR	-3.22761	0.00230336
		hsa-miR-888*	VDR	-3.90735	0.000317897
		hsa-miR-920	ADRB2	-3.04578	0.00426193
		hsa-miR-920	ADRB2	-3.25161	0.0023695
		hsa-miR-920	ADRB2	-2.98787	0.00478257
		hsa-miR-920	ADRB2	-3.12811	0.00342183
		hsa-miR-921	ADRB2	-3.28545	0.00231936
		hsa-miR-921	ADRB2	-4.19555	0.000122884
		hsa-miR-921	ADRB2	-4.12165	0.000151595
		hsa-miR-921	ADRB2	-3.79013	0.000445158
		hsa-miR-921	ADRB2	-3.0928	0.0034377
		hsa-miR-921	ADRB2	-4.60331	3.40237e-05
		hsa-miR-921	ADRB2	-4.21894	0.000111066
		hsa-miR-921	ADRB2	-4.36842	6.65936e-05
		hsa-miR-921	ADRB2	-3.95233	0.000270473
		hsa-miR-921	ADRB2	-3.29821	0.00204901
		hsa-miR-923	F5	-3.31021	0.00184222
		hsa-miR-923	ABCB1	-3.68027	0.000620792
		hsa-miR-923	F5	-5.33839	3.13095e-06
		hsa-miR-923	F5	-4.58612	3.59837e-05
		hsa-miR-923	F5	-4.55024	4.1911e-05
		hsa-miR-923	ABCB1	-3.11942	0.00315835
		hsa-miR-923	ABCB1	-3.44892	0.00121498
		hsa-miR-923	MTHFR	-2.98189	0.00456915
		hsa-miR-923	F5	-4.91674	1.06984e-05
		hsa-miR-923	ABCB1	-3.30801	0.00178611
		hsa-miR-923	F5	-4.94534	1.01174e-05
		hsa-miR-923	F5	-5.00264	1.00353e-05
		hsa-miR-923	ABCB1	-3.62525	0.000696588
		hsa-miR-923	ABCB1	-3.70311	0.000568963
		hsa-miR-923	F5	-5.12737	5.72583e-06
		hsa-miR-923	F5	-5.11147	6.0415e-06
		hsa-miR-923	F5	-5.15331	5.00007e-06
		hsa-miR-923	MTHFR	-3.29188	0.00208558
		hsa-miR-923	ABCB1	-3.27617	0.00203053
		hsa-miR-92a	PTGIS	-3.38251	0.00178117
		hsa-miR-933	ABCB1	-4.25667	0.000103989
		hsa-miR-933	ABCB1	-4.37389	6.54113e-05
		hsa-miR-933	ABCB1	-4.57457	3.73634e-05
		hsa-miR-933	ABCB1	-4.19111	0.000124636
		hsa-miR-933	ABCB1	-4.44072	5.25345e-05
		hsa-miR-933	ABCB1	-4.28359	8.78026e-05
		hsa-miR-933	ABCB1	-3.66978	0.000629323
		hsa-miR-933	ABCB1	-3.42221	0.00133292
		hsa-miR-939	ADRB2	-3.14688	0.00336293
		hsa-miR-939	ADRB2	-3.77942	0.000450991
		hsa-miR-939	ADRB2	-3.59956	0.000764784
		hsa-miR-939	ADRB2	-3.3416	0.00168335
		hsa-miR-939	MTHFR	-3.34018	0.00162656
		hsa-miR-939	MTHFR	-2.98678	0.00450855
		hsa-miR-939	ADRB2	-4.07629	0.000183822
		hsa-miR-939	MTHFR	-3.20879	0.00245836
		hsa-miR-939	ADRB2	-3.894	0.000310468
		hsa-miR-939	ADRB2	-4.05737	0.000181731
		hsa-miR-939	ADRB2	-3.62627	0.000729919
		hsa-miR-943	ABCB1	-3.18218	0.00282589
		hsa-miR-943	F5	-3.58019	0.000938618
		hsa-miR-943	ADRB2	-3.10069	0.00353028
		hsa-miR-943	ADRB2	-3.18882	0.00273603
		hsa-miR-943	ADRB2	-3.15728	0.0030689
		hsa-miR-943	SLCO1B1	-3.13219	0.00319753
		hsa-miR-943	F5	-4.34186	9.72598e-05
		hsa-miR-943	MTHFR	-3.8907	0.000350676
		hsa-miR-943	F5	-4.30702	0.000112413
		hsa-miR-943	ABCB1	-3.23163	0.00250366
		hsa-miR-943	MTHFR	-3.44417	0.00133371
		hsa-miR-943	ABCB1	-3.82297	0.000440382
		hsa-miR-943	MTHFR	-3.23888	0.00241669
		hsa-miR-943	F5	-4.42338	6.75346e-05
		hsa-miR-943	ADRB2	-3.39722	0.00155123
		hsa-miR-943	ABCB1	-3.84912	0.000397547
		hsa-miR-943	MTHFR	-3.38972	0.00161286
		hsa-miR-943	ADRB2	-3.06978	0.00379093
		hsa-miR-943	ADRB2	-3.35513	0.00169137
		hsa-miR-943	F5	-4.08349	0.000200485
		hsa-miR-943	F5	-4.16078	0.000168828
		hsa-miR-943	ABCB1	-3.57026	0.000909519
		hsa-miR-943	ABCB1	-3.54726	0.000991116
		hsa-miR-943	ADRB2	-2.99319	0.00477212
		hsa-miR-943	F5	-3.6796	0.000688409
		hsa-miR-943	F5	-3.73346	0.000587884
		hsa-miR-943	F5	-3.70342	0.000627866
		hsa-miR-98	PTGIS	-6.78912	2.60143e-08
		hsa-miR-98	PTGIS	-3.59782	0.000768786
		hsa-miR-98	GSTP1	-3.60055	0.000802043
		hsa-miR-98	KCNH2	-5.77971	5.79088e-07
		hsa-miR-98	GSTP1	-3.60769	0.000746303
		hsa-miR-98	GSTP1	-3.34989	0.00160093
		hsa-miR-98	GSTP1	-3.1595	0.00276296
		hsa-miR-98	GSTP1	-3.54155	0.000939029
		hsa-miR-98	GSTP1	-4.24777	0.000104015
		hsa-miR-98	GSTP1	-4.01726	0.000221062
		hsa-miR-99a	PTGIS	-4.16453	0.000143136
		hsa-miR-99a	PTGIS	-4.20804	0.000112134
		hsa-miR-99a	NQO1	-3.17767	0.00259716
		hsa-miR-99a	GSTP1	-4.0893	0.000176474
		hsa-miR-99a	KCNH2	-3.37695	0.00146082
[truncated: 9 more rows]
